# Supplementary material for: 2,25-Dioxo-27,28-diphenyl-30-oxa-29-thia-3,10,17,24-tetra­aza­penta­cyclo­[24.2.1.112,15.04,9.018,23]triaconta-5,7,9(4),10,12,14,16,18,20,22,26,28-dodeca­ene chloro­form disolvate
Source: Acta Crystallogr Sect E Struct Rep Online. 2010 Feb 20;66(Pt 3):o660–1. doi: 10.1107/S1600536810006173 (PMC2983673; doi:10.1107/S1600536810006173)
Supplement: Supplementary file 2 [file e-66-0o660-Isup2.hkl]

# 
# h,k,l, Fc-squared, Fo-squared, sigma(Fo-squared) and status flag 
# 
data_I
_shelx_title ' m6a in P2(1)/c' 
_shelx_refln_list_code          4 
_shelx_F_calc_maximum      613.47 
_exptl_crystal_F_000      1696.00 
_reflns_d_resolution_high  0.7820 
 
loop_ 
 _symmetry_equiv_pos_as_xyz 
 'x, y, z' 
 '-x, y+1/2, -z+1/2' 
 '-x, -y, -z' 
 'x, -y-1/2, z-1/2' 
 
_cell_length_a    13.0957 
_cell_length_b    31.8538 
_cell_length_c     8.7368 
_cell_angle_alpha  90.000 
_cell_angle_beta   98.857 
_cell_angle_gamma  90.000 
 
_shelx_F_squared_multiplier     1.000 
 
loop_ 
 _refln_index_h 
 _refln_index_k 
 _refln_index_l 
 _refln_F_squared_calc 
 _refln_F_squared_meas 
 _refln_F_squared_sigma 
 _refln_observed_status 
   2   0   0     1708.65     1687.40     43.63 o 
   3   0   0    16225.62    17915.54    413.51 o 
   4   0   0     3121.23     3073.35     72.28 o 
   5   0   0    27853.25    31631.68    269.58 o 
   6   0   0     2515.53     2923.61    104.33 o 
   7   0   0     4837.07     4971.65    120.71 o 
   8   0   0      303.94      352.32     44.50 o 
   9   0   0      175.44      135.25     44.29 o 
  10   0   0     6889.52     7340.30    191.26 o 
  11   0   0      208.18      165.88     52.28 o 
  12   0   0      881.80      804.80     76.20 o 
  13   0   0     1663.73     1604.95    201.06 o 
  14   0   0       12.08      142.14     85.34 o 
  15   0   0      457.84      426.92    108.42 o 
  16   0   0        3.34      -15.17    106.40 o 
   1   1   0     2214.60     1078.63    527.31 o 
   2   1   0      861.37      962.05     20.67 o 
   3   1   0     2715.22     2702.10     68.45 o 
   4   1   0      158.01      172.15     25.74 o 
   5   1   0     6034.11     5918.95     78.63 o 
   6   1   0     7740.79     7785.06     96.79 o 
   7   1   0     2333.37     2230.92     53.56 o 
   8   1   0      300.56      182.81     31.08 o 
   9   1   0      940.51      865.72     47.39 o 
  10   1   0      956.66      885.38     46.95 o 
  11   1   0      715.55      608.54     46.28 o 
  12   1   0       43.03       15.85     37.32 o 
  13   1   0      514.22      499.08     65.61 o 
  14   1   0      158.78      116.22     59.72 o 
  15   1   0      199.92      236.45     71.34 o 
  16   1   0      225.32      199.44     87.68 o 
   3   2   0    12096.47    13518.69    150.78 o 
   4   2   0      151.25      127.38     20.27 o 
   5   2   0     4033.55     4475.50     60.50 o 
   6   2   0     1412.88     1469.00     42.21 o 
   7   2   0     3083.06     3002.71     60.47 o 
   8   2   0      899.14      819.49     42.90 o 
   9   2   0     2940.31     2868.17     67.98 o 
  10   2   0      404.00      342.31     43.29 o 
  11   2   0       41.18       -2.08     33.46 o 
  12   2   0     1296.17     1242.73     56.60 o 
  13   2   0      870.55      942.24     77.03 o 
  14   2   0     1482.25     1481.93     87.66 o 
  15   2   0     1042.07     1028.49     91.84 o 
  16   2   0      318.60      297.21     89.66 o 
   2   3   0     1436.00     1408.82     25.16 o 
   3   3   0    10093.75    10917.97    104.72 o 
   5   3   0     6452.33     6901.39     74.63 o 
   6   3   0      129.67      115.37     24.33 o 
   7   3   0      842.98      975.77     40.55 o 
   8   3   0     3155.17     3035.06     84.23 o 
   9   3   0      909.90      898.53     47.84 o 
  10   3   0      308.93      217.16     39.21 o 
  11   3   0     2897.26     3173.15     81.09 o 
  12   3   0       28.77       25.62     36.80 o 
  13   3   0      383.32      358.29     63.44 o 
  14   3   0       99.43       54.77     58.62 o 
  15   3   0      266.83      354.80     74.76 o 
  16   3   0       87.88       53.05     80.80 o 
   0   4   0     7720.94     9085.79    117.13 o 
   4   4   0     6672.32     7016.21    132.25 o 
   5   4   0       84.91      108.50     25.65 o 
   6   4   0    10503.50    10633.81    107.34 o 
   7   4   0     3716.56     3760.90    144.30 o 
   8   4   0       10.22        2.93     27.79 o 
   9   4   0      747.47      643.92     45.04 o 
  10   4   0      245.91      263.42     40.14 o 
  11   4   0      146.49      109.10     40.27 o 
  12   4   0        0.24       17.25     39.38 o 
  13   4   0       21.27        9.77     46.27 o 
  14   4   0        2.74       -8.17     55.58 o 
  15   4   0      411.36      364.43     85.74 o 
  16   4   0        6.26       30.16     81.51 o 
   3   5   0     1901.86     2256.74     58.37 o 
   4   5   0     4682.46     4667.65     57.89 o 
   5   5   0      216.70      254.11     24.66 o 
   6   5   0      259.70      225.14     27.35 o 
   7   5   0     3767.34     3584.39     84.40 o 
   8   5   0     1844.27     2064.91     57.41 o 
   9   5   0     1210.16     1039.58     49.96 o 
  10   5   0       44.80       54.65     35.81 o 
  11   5   0      128.64       97.37     40.71 o 
  12   5   0       53.61      -14.16     41.11 o 
  13   5   0      330.82      284.76     54.01 o 
  14   5   0        1.18       18.38     59.54 o 
  15   5   0      274.76      317.30     86.73 o 
  16   5   0      175.16      189.63     87.81 o 
   0   6   0     9257.60     9730.99    189.49 o 
   1   6   0    31697.79    37026.25    246.05 o 
   2   6   0     7485.28     7818.09     96.70 o 
   3   6   0     7689.85     8379.67    121.82 o 
   4   6   0    15595.76    16968.40    138.14 o 
   5   6   0      203.48      116.98     22.94 o 
   6   6   0     3083.19     2772.48     55.91 o 
   7   6   0      253.87      266.63     32.38 o 
   8   6   0      930.87      874.67     43.91 o 
   9   6   0     2745.36     2789.89     69.81 o 
  10   6   0     2373.59     2288.22     87.19 o 
  11   6   0        4.57        4.63     38.73 o 
  12   6   0      659.73      642.84     58.76 o 
  13   6   0      107.47      108.83     48.90 o 
  14   6   0      195.96      261.12     74.21 o 
  15   6   0      264.70      132.38     78.99 o 
  16   6   0       37.52      129.49     89.38 o 
   2   7   0     6176.37     7285.65     58.28 o 
   3   7   0     1844.44     1948.12     35.23 o 
   4   7   0        0.55        3.24     19.11 o 
   5   7   0       63.46       32.00     20.94 o 
   6   7   0     4179.03     4208.03     97.03 o 
   7   7   0    15556.83    18156.15    154.38 o 
   8   7   0      515.37      450.38     39.44 o 
   9   7   0     1624.55     1615.66     58.66 o 
  10   7   0     2071.33     1960.54     67.04 o 
  11   7   0       40.32       32.83     40.43 o 
  12   7   0      428.96      374.46     52.73 o 
  13   7   0       26.21      -22.17     48.96 o 
  14   7   0      798.63      966.33     97.84 o 
  15   7   0      246.55      295.33     84.91 o 
  16   7   0      158.13      285.40     91.34 o 
   0   8   0    28734.64    33705.62    198.25 o 
   2   8   0       21.34       13.59     15.38 o 
   3   8   0     2496.94     2467.06     44.57 o 
   4   8   0       22.17       72.13     19.94 o 
   5   8   0       17.59        0.92     21.09 o 
   7   8   0     1017.12     1195.06     47.31 o 
   8   8   0     4796.93     4770.03     82.69 o 
   9   8   0      647.82      657.87     47.17 o 
  10   8   0       64.36       81.71     38.24 o 
  11   8   0       25.86       22.42     39.59 o 
  12   8   0      449.27      489.38     54.53 o 
  13   8   0     1426.64     1312.79     80.83 o 
  14   8   0       34.46       50.24     66.23 o 
  15   8   0        0.43       -0.42     77.86 o 
  16   8   0      823.79      930.29    113.78 o 
   1   9   0      462.44      389.90     22.23 o 
   2   9   0       56.42       78.97     17.19 o 
   3   9   0     3840.17     3796.76     49.27 o 
   4   9   0      102.31      104.92     22.20 o 
   5   9   0    12817.10    14155.26    114.82 o 
   6   9   0     2615.38     2475.48     55.73 o 
   7   9   0       35.53      131.29     29.34 o 
   8   9   0      193.43      115.44     32.64 o 
   9   9   0      514.61      485.36     44.71 o 
  10   9   0      219.85      231.34     42.75 o 
  11   9   0      119.63       85.57     42.00 o 
  12   9   0      153.35      135.29     47.78 o 
  13   9   0       10.74        8.00     53.93 o 
  14   9   0      426.45      480.05     83.98 o 
  15   9   0      165.94      189.87     80.87 o 
  16   9   0      402.99      496.04    103.47 o 
   0  10   0      474.34      502.66     34.14 o 
   1  10   0     7187.83     7886.97     68.99 o 
   2  10   0     2703.67     2745.90     41.93 o 
   3  10   0     5712.64     6128.76     62.46 o 
   4  10   0      861.78      769.12     33.05 o 
   5  10   0     1039.91      987.61     39.42 o 
   6  10   0     2111.50     2299.60     54.23 o 
   7  10   0    11574.43    13513.95    129.64 o 
   8  10   0      526.16      519.88     43.49 o 
   9  10   0      150.08      139.51     38.07 o 
  10  10   0     4449.23     4664.48    101.54 o 
  11  10   0      209.98      186.06     45.23 o 
  12  10   0      530.66      533.15     65.32 o 
  13  10   0       21.47       46.15     55.13 o 
  14  10   0      794.98      930.02    100.25 o 
  15  10   0     1093.63     1096.25    113.36 o 
  16  10   0       65.60      101.57     89.44 o 
   1  11   0     2174.83     2111.11     38.45 o 
   2  11   0      165.45      204.00     21.82 o 
   3  11   0        1.89       17.66     18.66 o 
   4  11   0       22.36        5.35     18.91 o 
   5  11   0      140.16      139.85     26.16 o 
   6  11   0        1.46       32.86     25.76 o 
   7  11   0     4924.36     5345.44     83.86 o 
   8  11   0      622.47      604.23     44.87 o 
   9  11   0     1256.02     1150.04     54.54 o 
  10  11   0      537.13      466.57     50.25 o 
  11  11   0      401.83      404.17     51.17 o 
  12  11   0        7.07       21.00     50.13 o 
  13  11   0        1.63       -9.75     53.85 o 
  14  11   0      246.94      180.45     75.66 o 
  15  11   0       11.00       65.68     82.31 o 
   0  12   0     4395.78     4822.26     81.20 o 
   1  12   0     3115.45     3293.73     48.15 o 
   2  12   0      376.94      389.96     25.52 o 
   3  12   0     1583.81     1635.60     43.87 o 
   4  12   0        3.43       33.10     20.60 o 
   5  12   0     1804.39     1897.64     52.65 o 
   6  12   0     1413.63     1401.02     48.32 o 
   7  12   0      518.34      500.83     40.36 o 
   8  12   0     2038.44     1954.14     73.18 o 
   9  12   0       43.08       68.37     36.03 o 
  10  12   0       82.35       73.35     38.68 o 
  11  12   0        8.47       14.42     46.19 o 
  12  12   0      417.55      376.85     60.17 o 
  13  12   0      819.85      889.71     81.05 o 
  14  12   0      384.02      402.66     84.52 o 
  15  12   0      176.01      178.21     83.93 o 
   2  13   0     7946.70     9104.64     82.11 o 
   3  13   0     2665.75     2790.40     56.27 o 
   4  13   0      595.80      615.20     32.35 o 
   5  13   0     4209.03     4078.67     68.68 o 
   6  13   0     3296.56     3208.76     65.74 o 
   7  13   0        7.99       37.24     29.96 o 
   8  13   0      916.73      970.29     54.54 o 
   9  13   0     1167.52     1120.80     56.97 o 
  10  13   0      634.05      587.54     53.37 o 
  11  13   0      127.83      156.51     49.08 o 
  12  13   0      366.79      430.79     64.56 o 
  13  13   0       20.93      -27.77     57.65 o 
  14  13   0      466.48      412.12    111.21 o 
  15  13   0       47.88       88.88    112.28 o 
   0  14   0     7757.69     9094.72    117.62 o 
   2  14   0     5354.07     5651.51     69.13 o 
   3  14   0     6330.31     7256.93     77.63 o 
   4  14   0      517.77      442.22     30.52 o 
   5  14   0      507.57      449.57     35.23 o 
   6  14   0       26.44       36.47     28.36 o 
   7  14   0       17.75       -5.07     29.68 o 
   8  14   0       46.44       26.96     34.13 o 
   9  14   0       12.22       10.95     36.36 o 
  10  14   0      290.92      227.76     50.51 o 
  11  14   0        1.22      -11.79     46.51 o 
  12  14   0      219.07      205.58     58.66 o 
  13  14   0      352.75      447.99     69.63 o 
  14  14   0      792.42      927.47    135.45 o 
  15  14   0       92.89       30.30    105.93 o 
   1  15   0      376.41      460.11     30.20 o 
   4  15   0     1572.02     1464.40     42.13 o 
   5  15   0      233.51      199.99     28.71 o 
   6  15   0     6707.95     7005.73     95.42 o 
   7  15   0     3200.31     3300.27     72.34 o 
   8  15   0     1623.62     1626.70     59.80 o 
   9  15   0      169.83      110.36     39.60 o 
  10  15   0     1729.37     1697.90     78.16 o 
  11  15   0     1984.38     2049.77     96.92 o 
  12  15   0      503.47      395.79     65.09 o 
  13  15   0      212.14      199.03     65.36 o 
  14  15   0      683.47      697.73    128.68 o 
  15  15   0     1058.91     1299.96    185.89 o 
   0  16   0     5895.81     6760.51    117.08 o 
   2  16   0       45.87       59.87     26.19 o 
   3  16   0      106.07      160.10     26.61 o 
   4  16   0      127.89      130.66     26.19 o 
   5  16   0     2154.74     2280.85     76.76 o 
   6  16   0       78.19       23.48     30.68 o 
   7  16   0     2883.27     2981.33     71.14 o 
   8  16   0     1769.61     1715.40     62.41 o 
   9  16   0     1118.02     1155.70     72.38 o 
  10  16   0       16.78      -29.77     48.05 o 
  11  16   0        0.22        9.04     49.71 o 
  12  16   0       35.84       23.56     55.26 o 
  13  16   0      214.69      245.31     79.27 o 
  14  16   0      481.97      475.66    233.31 o 
  15  16   0        0.97      -11.70    111.11 o 
   1  17   0     2260.97     2226.00     49.52 o 
   2  17   0     2479.98     2407.06     51.49 o 
   3  17   0     7255.55     7986.43     87.56 o 
   4  17   0     6427.90     7134.74     97.84 o 
   5  17   0      228.65      173.57     30.32 o 
   6  17   0       69.85       22.85     31.13 o 
   7  17   0     1971.66     1975.19     63.50 o 
   8  17   0     1453.15     1211.05     57.48 o 
   9  17   0     2033.10     2080.44     81.35 o 
  10  17   0      429.80      421.40     59.23 o 
  11  17   0      715.85      808.13     73.46 o 
  12  17   0      147.24       97.53     70.66 o 
  13  17   0     1162.33     1515.00    139.17 o 
  14  17   0      300.84      276.81    119.50 o 
  15  17   0       11.79       38.85    116.48 o 
   0  18   0      479.88      591.77     50.64 o 
   1  18   0      293.51      289.62     29.65 o 
   2  18   0       66.90       44.69     24.68 o 
   3  18   0     1994.87     1976.40     50.44 o 
   4  18   0      126.60      100.58     27.81 o 
   5  18   0      389.95      340.58     34.76 o 
   6  18   0      801.54      801.92     48.98 o 
   7  18   0     1734.51     1688.07     67.92 o 
   8  18   0     4243.32     4698.27    109.21 o 
   9  18   0      588.11      649.69     61.92 o 
  10  18   0      538.13      503.36     64.23 o 
  11  18   0        5.09      -19.90     52.17 o 
  12  18   0       48.19       25.27     69.47 o 
  13  18   0      170.28      154.27     80.17 o 
  14  18   0        2.51      -32.72    107.20 o 
   1  19   0      555.63      487.76     35.24 o 
   3  19   0     1278.12     1212.96     46.79 o 
   4  19   0       74.59       56.00     27.43 o 
   5  19   0     8075.21     8793.17    153.26 o 
   6  19   0      220.98      169.59     37.80 o 
   7  19   0        0.82       18.93     40.53 o 
   8  19   0     2106.45     2157.16     81.05 o 
   9  19   0      102.85       91.72     48.86 o 
  10  19   0      404.21      343.00     60.79 o 
  11  19   0       44.33       46.91     65.63 o 
  12  19   0      202.88      171.39     77.37 o 
  13  19   0        2.15       -4.42     80.80 o 
  14  19   0        0.14       -8.55    111.11 o 
   0  20   0      290.04      197.50     42.09 o 
   1  20   0      558.67      686.60     39.99 o 
   2  20   0     2753.66     2652.16     58.52 o 
   3  20   0       64.54       68.09     28.45 o 
   4  20   0       42.86       38.62     29.36 o 
   5  20   0     1708.01     1535.16     51.59 o 
   6  20   0     1832.81     1619.35     59.25 o 
   7  20   0     4264.39     4463.09    105.01 o 
   8  20   0     1051.02     1009.20     71.39 o 
   9  20   0     1970.38     1816.05     81.66 o 
  10  20   0       48.02      -10.12     61.30 o 
  11  20   0     1383.12     1503.88    108.81 o 
  12  20   0      184.16      154.70     76.41 o 
  13  20   0       32.63       41.04     79.56 o 
  14  20   0       12.30        9.15    113.42 o 
   1  21   0       34.47       94.77     29.22 o 
   2  21   0      512.71      532.87     39.03 o 
   3  21   0     1203.81     1203.63     47.56 o 
   4  21   0        2.59       13.33     29.02 o 
   5  21   0     3613.23     3689.63     71.92 o 
   6  21   0      524.03      515.87     43.22 o 
   7  21   0     2239.74     2437.38    105.76 o 
   8  21   0       10.69      -14.34     45.98 o 
   9  21   0      464.45      514.02     80.17 o 
  10  21   0       52.32      -11.67     64.80 o 
  11  21   0      761.77      767.39     95.52 o 
  12  21   0      361.36      319.96     85.26 o 
  13  21   0       57.59      -17.03     81.64 o 
  14  21   0       19.24        6.35    114.51 o 
   0  22   0     6047.46     6325.85    126.36 o 
   1  22   0      113.87      136.04     32.17 o 
   2  22   0      141.03      138.37     32.45 o 
   3  22   0     2365.29     2438.71     61.45 o 
   4  22   0      740.87      635.95     47.01 o 
   5  22   0      268.81      262.26     37.35 o 
   6  22   0     2517.06     2459.32     77.19 o 
   7  22   0     1342.07     1440.57     73.74 o 
   8  22   0     1798.22     1912.20     83.75 o 
   9  22   0      757.20      836.59     91.14 o 
  10  22   0        6.48       17.27     67.62 o 
  11  22   0       16.14        0.68     70.02 o 
  12  22   0       71.51       87.16     77.25 o 
  13  22   0       25.82       71.23     86.75 o 
   1  23   0    10902.94    11880.31    122.83 o 
   2  23   0     2757.27     2724.02     64.95 o 
   3  23   0      162.52      148.53     34.54 o 
   4  23   0     1627.62     1536.37     61.43 o 
   5  23   0       76.87      120.80     35.06 o 
   6  23   0     2255.26     2255.63     74.05 o 
   7  23   0     3283.17     3546.05    122.11 o 
   8  23   0       19.94       36.38     59.84 o 
   9  23   0     2829.01     3006.40    129.08 o 
  10  23   0       17.41       74.73     70.66 o 
  11  23   0      171.73      136.77     79.20 o 
  12  23   0      298.49      332.68     90.92 o 
  13  23   0      141.31       68.29     87.61 o 
   0  24   0     7359.65     8538.19    151.41 o 
   1  24   0     7916.84     9027.34    109.89 o 
   2  24   0     1476.22     1504.30     55.45 o 
   3  24   0      821.45      836.30     48.64 o 
   4  24   0     9020.27     9982.68    157.87 o 
   5  24   0      382.61      377.36     42.38 o 
   6  24   0      757.67      702.16     57.30 o 
   7  24   0     2533.81     2887.71    133.06 o 
   8  24   0     2305.71     2372.20    114.61 o 
   9  24   0      961.30     1003.99     99.82 o 
  10  24   0     1834.05     2031.64    120.35 o 
  11  24   0      323.72      331.66     89.41 o 
  12  24   0        0.82      -65.52     79.50 o 
  13  24   0      422.50      466.38    126.13 o 
   1  25   0     8848.85     9988.65    118.48 o 
   2  25   0       53.09      129.01     36.04 o 
   3  25   0     2855.32     3241.51     73.88 o 
   4  25   0     3970.30     4181.56     82.74 o 
   5  25   0     1970.45     1887.75     70.29 o 
   6  25   0      558.12      438.76     61.11 o 
   7  25   0      124.68      144.06     63.44 o 
   8  25   0       79.35       41.61     65.50 o 
   9  25   0       17.36       47.61     69.63 o 
  10  25   0        0.27       19.78     74.40 o 
  11  25   0        5.99        5.53     78.79 o 
  12  25   0       44.65       26.44     86.75 o 
  13  25   0      176.44      275.67    105.13 o 
   0  26   0     3585.39     3689.62    145.23 o 
   1  26   0     2090.24     2306.77     65.61 o 
   2  26   0       10.20       14.55     35.73 o 
   3  26   0      912.72      967.24     54.56 o 
   4  26   0      121.88      122.13     39.47 o 
   5  26   0       34.18       75.15     49.72 o 
   6  26   0        4.24       55.20     50.56 o 
   7  26   0       13.92        2.53     59.14 o 
   8  26   0     3221.15     3403.94    135.76 o 
   9  26   0       21.40        7.45     70.02 o 
  10  26   0      246.70      228.71     80.98 o 
  11  26   0      206.57      173.06     85.36 o 
  12  26   0      454.59      413.52    100.56 o 
   1  27   0       82.95      107.21     37.25 o 
   2  27   0      694.82      687.36     51.21 o 
   3  27   0     1963.82     1919.63     64.67 o 
   4  27   0       72.49      104.06     51.45 o 
   5  27   0     1788.69     1910.69     87.53 o 
   6  27   0     1489.51     1495.50     85.46 o 
   7  27   0      611.65      549.63     85.74 o 
   8  27   0      555.29      639.35     91.04 o 
   9  27   0       49.27      -45.30     71.39 o 
  10  27   0      580.01      742.95    103.47 o 
  11  27   0      165.85      110.64     83.94 o 
  12  27   0      181.01      236.40     95.43 o 
   0  28   0       99.21       98.93     54.18 o 
   1  28   0      456.56      457.24     46.81 o 
   2  28   0      299.84      229.55     43.80 o 
   3  28   0      680.06      626.08     57.55 o 
   4  28   0      858.24      791.08     76.66 o 
   5  28   0       80.65      140.63     54.91 o 
   6  28   0      217.55      199.42     59.56 o 
   7  28   0      129.82      192.13     71.39 o 
   8  28   0      147.76      141.56     70.16 o 
   9  28   0      299.38      337.65     87.39 o 
  10  28   0      126.01       77.09     79.98 o 
  11  28   0        5.58      -81.51     81.51 o 
   1  29   0        0.40       19.37     38.66 o 
   2  29   0      890.93     1056.09     67.32 o 
   3  29   0       73.19       94.27     49.67 o 
   4  29   0      360.72      256.75     60.21 o 
   5  29   0     1398.98     1570.15     98.44 o 
   6  29   0       58.36      104.97     59.26 o 
   7  29   0      679.77      629.39     91.24 o 
   8  29   0      203.73      182.64     80.23 o 
   9  29   0      483.62      390.57     91.78 o 
  10  29   0      283.17      216.64     88.32 o 
  11  29   0       37.16       52.21     89.41 o 
   0  30   0     5647.81     5975.76    148.42 o 
   1  30   0      765.60      781.85     57.43 o 
   2  30   0        1.20      -16.34     43.72 o 
   3  30   0      502.52      590.71     70.95 o 
   4  30   0      364.54      313.29     65.38 o 
   5  30   0      181.53      149.81     58.76 o 
   6  30   0       52.00       25.64     58.98 o 
   7  30   0      149.99      149.03     78.10 o 
   8  30   0     2169.70     2323.81    127.71 o 
   9  30   0       27.44       11.11     83.83 o 
  10  30   0       28.00      -15.14     83.17 o 
  11  30   0        0.00       57.46     94.14 o 
   1  31   0      352.83      291.64     53.10 o 
   2  31   0       41.96       27.76     53.85 o 
   3  31   0     1071.66     1179.52     87.53 o 
   4  31   0        6.53       -3.98     56.15 o 
   5  31   0       59.29       99.50     60.97 o 
   6  31   0       14.82       27.45     59.51 o 
   7  31   0      268.65      210.40     83.88 o 
   8  31   0        0.32      -54.39     77.37 o 
   9  31   0      123.19      138.19     88.86 o 
  10  31   0       25.12      -34.20     87.12 o 
   0  32   0      402.80      267.48     84.47 o 
   1  32   0      572.90      532.45     61.52 o 
   2  32   0      173.16      106.67     59.26 o 
   3  32   0       16.29      -26.67     58.21 o 
   4  32   0      330.87      297.47     68.58 o 
   5  32   0        9.02        2.37     60.07 o 
   6  32   0       18.82        3.04     62.66 o 
   7  32   0      484.22      585.52     96.22 o 
   8  32   0        4.86       18.44     81.47 o 
   9  32   0      321.08      244.01     94.06 o 
  10  32   0        0.15       18.09     91.28 o 
   1  33   0      627.77      549.32     85.20 o 
   2  33   0       96.33       27.53     58.66 o 
   3  33   0      173.51      142.99     63.87 o 
   4  33   0        5.18       28.30     61.97 o 
   5  33   0      654.14      748.28     85.67 o 
   6  33   0      345.05      418.00     78.07 o 
   7  33   0      380.50      331.13     93.05 o 
   8  33   0        1.54       17.35     87.51 o 
   9  33   0       27.24      -11.46     90.29 o 
   0  34   0      450.60      512.11    103.25 o 
   1  34   0       81.26       47.19     70.02 o 
   2  34   0      791.65      761.80     94.13 o 
   3  34   0        1.85        0.74     62.47 o 
   4  34   0        6.78       -3.07     64.07 o 
   5  34   0      263.52      190.78     71.80 o 
   6  34   0       26.82       -7.90     69.06 o 
   7  34   0      371.60      362.63     95.52 o 
   8  34   0      334.29      392.37     99.18 o 
   9  34   0      280.91      379.84    105.17 o 
   1  35   0        2.88       59.51     76.28 o 
   2  35   0      128.52      114.93     74.40 o 
   3  35   0        0.69      -70.80     70.80 o 
   4  35   0       30.39       54.70     70.11 o 
   5  35   0        0.03        0.01     69.14 o 
   6  35   0      343.16      417.32     82.18 o 
   7  35   0       26.03        3.54     89.64 o 
   8  35   0      115.02      133.40     99.23 o 
   0  36   0      103.92      -34.14    125.19 o 
   1  36   0       32.66       57.86     76.60 o 
   2  36   0      109.79      143.85     79.56 o 
   3  36   0      534.32      604.01     97.77 o 
   4  36   0      117.44      172.91     86.13 o 
   5  36   0       23.74      -26.73     73.34 o 
   6  36   0      756.37     1043.50    103.14 o 
   7  36   0       77.11      141.23     96.47 o 
   1  37   0      423.34      310.13    107.20 o 
   2  37   0      253.63      153.71     81.47 o 
   3  37   0       14.25       13.22     80.98 o 
   4  37   0      932.42      834.56    108.77 o 
   5  37   0       80.18       62.49     89.41 o 
   6  37   0      295.25      360.10     86.65 o 
   0  38   0       82.50      -26.56    128.98 o 
   1  38   0        4.21      -94.97     94.97 o 
   2  38   0      341.30      269.30    108.62 o 
   3  38   0       47.35       82.62     86.86 o 
   4  38   0       75.65      156.01     92.09 o 
   5  38   0        0.01       16.28     89.00 o 
   1  39   0        5.61      -18.97    100.57 o 
   2  39   0      458.30      495.07    126.08 o 
   3  39   0      405.51      552.56    105.41 o 
   4  39   0       23.97       35.60     92.76 o 
   0  40   0        7.53      -75.87    144.16 o 
   1  40   0        0.06      -11.09    104.51 o 
   2  40   0       18.68      110.38    112.28 o 
   3  40   0      340.00      142.70    110.72 o 
 -16   1   1      236.04      267.51     77.61 o 
 -15   1   1       95.52      166.01     66.76 o 
 -14   1   1      266.57      186.58     62.76 o 
 -13   1   1     1657.78     1660.47     85.26 o 
 -12   1   1     2742.46     2624.41     92.89 o 
 -11   1   1       39.09        6.05     31.99 o 
 -10   1   1      286.43      258.19     34.23 o 
  -9   1   1       55.13       14.69     25.96 o 
  -7   1   1      676.67      591.32     30.43 o 
  -6   1   1     2756.82     2326.34     82.62 o 
  -5   1   1     2192.13     2109.85     51.80 o 
  -4   1   1      474.62      458.55     25.02 o 
  -3   1   1        4.71       -8.50     14.00 o 
  -2   1   1     3552.76     3625.31     39.41 o 
  -1   1   1     4418.42     4600.81     45.92 o 
   0   1   1     3708.30     4062.83     87.06 o 
   2   1   1    12229.52    13480.86    105.13 o 
   3   1   1     1202.63     1281.75     32.99 o 
   4   1   1     3648.83     3596.98     72.28 o 
   5   1   1     1479.33     1355.92     41.67 o 
   6   1   1     3097.32     3224.89     64.71 o 
   7   1   1      127.33       66.91     27.45 o 
   8   1   1      946.52      875.29     48.34 o 
   9   1   1      174.58      150.70     35.31 o 
  10   1   1       48.14        5.77     34.35 o 
  11   1   1       21.98       12.51     36.74 o 
  12   1   1      740.31      729.57     57.01 o 
  13   1   1      517.69      386.17     52.06 o 
  14   1   1     1799.66     1679.29     91.86 o 
  15   1   1       49.14       45.60     75.66 o 
  16   1   1      220.84      193.75    109.88 o 
 -16   2   1       10.50       75.63     73.76 o 
 -15   2   1       51.27      125.43     65.69 o 
 -14   2   1       52.53       68.56     57.69 o 
 -13   2   1       91.63       43.51     51.05 o 
 -12   2   1      483.51      501.21     60.57 o 
 -11   2   1        3.98      -10.73     31.61 o 
 -10   2   1     1197.87     1088.43     46.32 o 
  -9   2   1       63.75       38.42     27.08 o 
  -8   2   1      431.18      427.22     36.73 o 
  -7   2   1      147.10      152.49     26.94 o 
  -6   2   1      345.07      283.16     28.12 o 
  -5   2   1      345.03      302.23     25.45 o 
  -4   2   1     9012.59     9339.38     78.54 o 
  -3   2   1    30610.56    32067.90    311.10 o 
  -2   2   1     7253.11     7531.48     78.61 o 
  -1   2   1     1268.56     1304.17     19.49 o 
   0   2   1      412.62      435.10     14.51 o 
   1   2   1    29043.75    32074.94    450.10 o 
   2   2   1     6105.09     5922.86    100.20 o 
   3   2   1     1943.71     1836.68     37.23 o 
   4   2   1       70.35       54.15     20.04 o 
   5   2   1       26.70       25.33     20.04 o 
   6   2   1       54.85       46.93     23.98 o 
   7   2   1      260.71      194.97     30.48 o 
   8   2   1      584.50      539.35     40.96 o 
   9   2   1        0.42        4.77     30.62 o 
  10   2   1      125.77      102.62     37.34 o 
  11   2   1     2346.56     2361.23     74.91 o 
  12   2   1      326.56      261.80     45.03 o 
  13   2   1      454.01      424.55     53.14 o 
  14   2   1      744.60      802.78     79.50 o 
  15   2   1      944.53      966.17    106.58 o 
  16   2   1       27.10      101.26    104.21 o 
 -16   3   1        1.74       48.94     71.56 o 
 -15   3   1      504.37      471.14     75.76 o 
 -14   3   1      101.39       85.79     58.75 o 
 -13   3   1     2379.46     2462.38     96.25 o 
 -12   3   1     3941.37     4190.48    184.53 o 
 -11   3   1     1787.51     1619.35    140.80 o 
 -10   3   1      946.14      853.58     45.44 o 
  -9   3   1       45.17       31.50     29.61 o 
  -8   3   1     1636.63     1434.88     49.61 o 
  -7   3   1     5829.63     6447.52     84.89 o 
  -6   3   1      512.42      404.23     30.90 o 
  -5   3   1    10056.41    10610.41     93.74 o 
  -4   3   1     2226.70     2101.65     41.02 o 
  -3   3   1      543.33      630.37     45.60 o 
  -2   3   1     4078.52     3955.11     42.41 o 
  -1   3   1     4795.43     5231.56     77.50 o 
   0   3   1     1739.56     1768.44     36.74 o 
   1   3   1      123.71      127.74      9.30 o 
   2   3   1    10780.49    11689.97     86.43 o 
   3   3   1    62088.49    68624.98    285.15 o 
   4   3   1    22056.75    23759.97    133.43 o 
   5   3   1      819.18      667.40     30.89 o 
   6   3   1      330.89      250.71     28.36 o 
   7   3   1     3485.32     3441.13     66.39 o 
   8   3   1     2454.34     2132.79     59.56 o 
   9   3   1      186.39      139.57     34.50 o 
  10   3   1      877.97      899.53     54.26 o 
  11   3   1       37.18       62.78     39.88 o 
  12   3   1       56.07       64.19     44.32 o 
  13   3   1     1447.94     1407.09     66.72 o 
  14   3   1      367.69      399.32     81.06 o 
  15   3   1      347.29      457.14     88.06 o 
  16   3   1      474.53      442.34     99.04 o 
 -16   4   1        6.84       25.19     83.10 o 
 -15   4   1      144.68      180.34     69.42 o 
 -14   4   1      118.63      152.71     59.68 o 
 -13   4   1     1085.63     1276.84     84.77 o 
 -12   4   1      748.56      690.97     67.32 o 
 -11   4   1     2628.87     2705.94     67.05 o 
 -10   4   1      551.21      523.70     46.71 o 
  -9   4   1     2003.03     1740.47     57.69 o 
  -8   4   1       51.25       76.92     29.14 o 
  -7   4   1     1546.37     1422.01     46.20 o 
  -6   4   1      250.03      353.64     29.88 o 
  -5   4   1     4670.46     4761.23     64.47 o 
  -4   4   1     4213.22     4283.66     59.12 o 
  -3   4   1    50953.80    55721.17    447.33 o 
  -2   4   1      352.88      338.49     17.21 o 
  -1   4   1        5.61       14.27     10.51 o 
   0   4   1     1075.15     1057.98     23.19 o 
   1   4   1     7180.33     7424.25     80.29 o 
   2   4   1    26207.88    28059.50    288.90 o 
   3   4   1     1078.82     1029.48     37.42 o 
   4   4   1      605.08      539.07     33.35 o 
   5   4   1      367.61      285.25     26.08 o 
   6   4   1     2813.16     2489.81     53.05 o 
   7   4   1      897.08      779.42     39.86 o 
   8   4   1       67.85       32.08     28.76 o 
   9   4   1        8.72       -7.97     31.22 o 
  10   4   1     4002.40     4318.44     88.56 o 
  11   4   1     3969.23     4291.39    126.63 o 
  12   4   1       24.98      -19.84     42.60 o 
  13   4   1       28.63       62.55     45.41 o 
  14   4   1     1511.87     1738.42    113.78 o 
  15   4   1       71.40       44.45     79.27 o 
  16   4   1        0.12        1.96     85.24 o 
 -16   5   1      116.41       21.04     82.26 o 
 -15   5   1      357.35      296.72     72.78 o 
 -14   5   1      138.88       62.94     60.52 o 
 -13   5   1     2998.28     3296.09    122.65 o 
 -12   5   1       49.78       59.34     42.92 o 
 -11   5   1      576.43      515.18     50.19 o 
 -10   5   1      464.41      431.29     45.89 o 
  -9   5   1       92.12       37.27     31.84 o 
  -8   5   1     1677.32     1690.36     54.83 o 
  -7   5   1     8103.87     9228.83    119.61 o 
  -6   5   1        0.34       -5.13     22.14 o 
  -5   5   1      309.13      283.29     27.62 o 
  -4   5   1     4361.98     4195.12     57.40 o 
  -3   5   1     4203.46     4329.29     47.79 o 
  -2   5   1     5464.04     5536.97     68.41 o 
  -1   5   1    33488.08    35739.46    171.64 o 
   0   5   1     6821.98     7329.86    113.83 o 
   1   5   1      261.63      277.83     27.68 o 
   2   5   1    17006.39    18513.67    248.05 o 
   3   5   1      251.36      256.78     19.19 o 
   4   5   1     4244.15     4564.35     56.16 o 
   5   5   1      610.80      583.21     31.13 o 
   6   5   1     2228.82     2093.58     49.38 o 
   7   5   1      545.02      541.22     47.80 o 
   8   5   1     1998.22     1901.66     56.91 o 
   9   5   1     2300.24     2315.25     74.85 o 
  10   5   1      145.34      104.01     38.45 o 
  11   5   1      189.66      133.05     42.33 o 
  12   5   1      731.52      785.00     61.67 o 
  13   5   1     1590.05     1840.53     90.24 o 
  14   5   1       72.62       51.49     61.16 o 
  15   5   1     1553.02     1715.07    117.98 o 
  16   5   1       18.71       26.10     87.51 o 
 -16   6   1      106.57      134.39     86.92 o 
 -15   6   1        7.28       27.74     65.18 o 
 -14   6   1      198.73      263.89     67.15 o 
 -13   6   1      514.10      548.15     70.20 o 
 -12   6   1      261.40      226.68     48.25 o 
 -11   6   1       62.39       28.87     39.32 o 
 -10   6   1     4627.77     4724.63     91.75 o 
  -9   6   1      693.06      699.44     56.01 o 
  -8   6   1     2293.82     2194.42     59.52 o 
  -7   6   1     1592.02     1530.04     52.61 o 
  -6   6   1        0.04        2.29     23.19 o 
  -5   6   1    20500.30    21861.60    190.56 o 
  -4   6   1     3059.25     3159.31     52.10 o 
  -3   6   1    10174.31    10569.92     75.21 o 
  -2   6   1     1550.71     1707.84     57.12 o 
  -1   6   1      223.17      219.38     18.66 o 
   0   6   1    28305.64    30498.50    288.91 o 
   2   6   1    15156.98    15995.54    112.29 o 
   3   6   1     1092.59     1051.00     27.03 o 
   4   6   1     2206.04     2165.76     43.29 o 
   5   6   1     1859.52     1859.58     43.21 o 
   6   6   1     3993.48     4157.14     65.98 o 
   7   6   1     9457.72     9446.11    104.51 o 
   8   6   1      831.79      830.45     44.82 o 
   9   6   1     1467.44     1420.56     55.91 o 
  10   6   1      688.67      675.19     51.66 o 
  11   6   1     1339.77     1336.88     61.27 o 
  12   6   1      145.76      107.99     46.71 o 
  13   6   1       28.57       69.01     55.84 o 
  14   6   1       27.01       71.35     62.06 o 
  15   6   1       47.05       73.80     79.44 o 
  16   6   1        0.12       77.11     92.49 o 
 -16   7   1       24.66       23.09     79.84 o 
 -15   7   1      207.87      188.21     81.64 o 
 -14   7   1      533.58      484.44     74.84 o 
 -13   7   1      735.10      618.95     71.54 o 
 -12   7   1      914.13      991.50     64.17 o 
 -11   7   1      252.27      182.86     43.65 o 
 -10   7   1      252.10      206.18     40.59 o 
  -9   7   1      199.98      102.94     34.72 o 
  -8   7   1     3791.06     3517.13     72.49 o 
  -7   7   1     1071.55      916.36     43.36 o 
  -6   7   1     3271.66     3016.27     59.60 o 
  -5   7   1     1930.79     2055.20     48.65 o 
  -4   7   1    30933.63    33621.23    312.48 o 
  -3   7   1    17273.84    18087.06    147.47 o 
  -2   7   1     8590.17     8800.88    100.04 o 
  -1   7   1    15468.73    16841.44    122.50 o 
   0   7   1    12400.82    13915.78    105.29 o 
   1   7   1      748.37      646.54     23.72 o 
   2   7   1     1278.24     1163.94     41.61 o 
   3   7   1     2847.87     2771.33     38.94 o 
   4   7   1      709.61      800.33     38.30 o 
   5   7   1        8.24       17.24     20.86 o 
   6   7   1     4269.73     4380.86     67.97 o 
   7   7   1      347.38      416.26     36.26 o 
   8   7   1       25.60       50.69     31.20 o 
   9   7   1      453.94      388.59     42.57 o 
  10   7   1       99.68       91.12     38.69 o 
  11   7   1        6.37       -6.41     39.29 o 
  12   7   1     1085.82     1038.20     75.20 o 
  13   7   1        0.47       -9.64     54.86 o 
  14   7   1        9.51       53.33     64.78 o 
  15   7   1      352.63      290.25     87.95 o 
 -16   8   1      164.67      119.85     90.55 o 
 -15   8   1      127.23      147.43     80.86 o 
 -14   8   1       38.83       41.90     61.59 o 
 -13   8   1        0.63        7.68     53.93 o 
 -12   8   1     1459.74     1445.64     70.26 o 
 -11   8   1      563.37      430.82     50.61 o 
 -10   8   1       35.80        6.70     35.72 o 
  -9   8   1      328.36      294.52     39.46 o 
  -8   8   1      528.12      518.97     42.61 o 
  -7   8   1     2032.37     2055.61     56.91 o 
  -6   8   1     2134.16     2098.46     53.66 o 
  -4   8   1     3630.35     3944.35     53.22 o 
  -3   8   1     4225.84     4165.45     83.70 o 
  -2   8   1     1353.85     1489.46     48.07 o 
  -1   8   1        0.64        6.40     14.31 o 
   0   8   1     1634.56     1543.76     39.06 o 
   1   8   1      815.37     1032.71     44.39 o 
   2   8   1     2807.05     2636.89     64.08 o 
   3   8   1      158.06      110.41     28.04 o 
   4   8   1     9014.41     9394.32     79.99 o 
   5   8   1     2804.43     2801.16     75.35 o 
   6   8   1     1851.71     1736.14     64.63 o 
   7   8   1     2545.29     2614.84     60.56 o 
   8   8   1     4622.06     4786.32    100.79 o 
   9   8   1     1017.24      962.03     52.85 o 
  10   8   1      877.09      956.07     66.76 o 
  11   8   1     1120.77     1052.56     62.73 o 
  12   8   1      400.19      322.05     58.21 o 
  13   8   1      241.87      156.93     60.46 o 
  14   8   1        0.01       39.98     62.38 o 
  15   8   1      170.29      239.16     87.82 o 
 -16   9   1      293.19      398.63     99.18 o 
 -15   9   1      264.61      132.58     86.69 o 
 -14   9   1     1467.11     1388.32    109.90 o 
 -13   9   1      184.13      202.53     61.85 o 
 -12   9   1      434.54      374.00     54.59 o 
 -11   9   1      468.51      456.78     51.90 o 
 -10   9   1      591.80      499.59     50.58 o 
  -9   9   1      724.88      652.10     49.14 o 
  -8   9   1     1329.57     1203.75     50.49 o 
  -7   9   1        1.94      -12.52     27.79 o 
  -6   9   1     6462.71     6700.25     88.08 o 
  -5   9   1     1890.60     1861.11     63.20 o 
  -4   9   1     8813.07     9203.71    109.99 o 
  -3   9   1      521.98      567.28     27.13 o 
  -2   9   1     4609.97     4641.10     53.16 o 
  -1   9   1      842.04      919.90     27.31 o 
   0   9   1     1460.66     1407.51     28.68 o 
   1   9   1     3968.80     3783.73     44.17 o 
   2   9   1      973.02      880.35     32.98 o 
   3   9   1     3613.96     3681.26     57.86 o 
   4   9   1     7466.62     7757.21     96.06 o 
   5   9   1     3902.36     3772.91     58.64 o 
   6   9   1     1817.51     1702.66     47.39 o 
   7   9   1     2060.33     1931.70     67.60 o 
   8   9   1      125.46      113.46     32.92 o 
   9   9   1      352.08      328.17     41.62 o 
  10   9   1     2379.27     2419.58     74.03 o 
  11   9   1       88.75       93.57     48.76 o 
  12   9   1      769.55      776.38     71.63 o 
  13   9   1      402.08      381.90     67.09 o 
  14   9   1        0.32        4.60     61.73 o 
  15   9   1      713.26      861.37    139.41 o 
 -16  10   1       59.12       24.68     86.38 o 
 -15  10   1        0.19       22.14     77.07 o 
 -14  10   1      523.91      458.27     85.30 o 
 -13  10   1       99.65      116.57     58.42 o 
 -12  10   1      103.20       76.79     46.74 o 
 -11  10   1     3720.30     4196.62     97.91 o 
 -10  10   1       61.01       56.50     37.71 o 
  -9  10   1       51.24       21.94     32.74 o 
  -8  10   1       24.88       30.86     31.08 o 
  -7  10   1        5.23       46.49     28.19 o 
  -6  10   1     1562.40     1556.49     57.39 o 
  -5  10   1     3831.50     4410.48     69.74 o 
  -4  10   1     3876.90     4440.52     58.95 o 
  -3  10   1     1701.28     1689.40     38.48 o 
  -2  10   1     7161.20     7109.32     99.53 o 
  -1  10   1    11341.62    12027.96     84.55 o 
   0  10   1     1440.39     1278.20     58.25 o 
   1  10   1    12683.16    13755.53     87.69 o 
   2  10   1      978.30     1006.97     28.24 o 
   3  10   1      197.52      186.48     34.58 o 
   4  10   1       16.57       28.56     19.91 o 
   5  10   1      206.53      151.56     24.01 o 
   6  10   1      316.88      281.68     30.31 o 
   7  10   1     5502.80     5871.26     85.62 o 
   8  10   1      699.43      713.29     46.80 o 
   9  10   1     1680.17     1600.09     65.71 o 
  10  10   1     1872.78     1987.44     81.31 o 
  11  10   1      308.12      191.01     51.59 o 
  12  10   1        0.66      -26.46     49.04 o 
  13  10   1        0.19       46.34     57.27 o 
  14  10   1      129.25      128.62     66.09 o 
  15  10   1      365.08      287.71    117.94 o 
 -16  11   1      279.67      242.02    108.38 o 
 -15  11   1        6.97        0.54     75.41 o 
 -14  11   1       32.06       74.22     70.48 o 
 -13  11   1        0.78      -22.94     61.71 o 
 -12  11   1      963.50     1079.93     71.46 o 
 -11  11   1        0.01       15.50     40.91 o 
 -10  11   1      304.20      199.58     43.97 o 
  -9  11   1     5280.45     5792.87    100.15 o 
  -8  11   1     1491.45     1455.24     56.30 o 
  -6  11   1      675.87      682.22     41.98 o 
  -5  11   1     9675.26    10441.28     95.81 o 
  -4  11   1     3393.70     3425.06     54.83 o 
  -3  11   1     5736.82     5902.86     66.16 o 
  -2  11   1     6031.58     6153.94     75.68 o 
  -1  11   1     7063.59     7462.56     91.33 o 
   0  11   1    12397.95    13809.24     91.95 o 
   1  11   1      536.99      550.96     24.39 o 
   2  11   1    10030.59    10642.71     76.03 o 
   3  11   1      431.00      383.07     34.53 o 
   4  11   1    19128.64    20104.46    127.05 o 
   5  11   1     1047.10      870.85     42.70 o 
   6  11   1     1204.41     1165.91     46.54 o 
   7  11   1       16.82       11.15     27.86 o 
   8  11   1      483.53      434.99     41.39 o 
   9  11   1      439.47      428.88     45.53 o 
  10  11   1        2.52       14.98     42.76 o 
  11  11   1      183.32      164.14     50.87 o 
  12  11   1      225.83      208.43     56.66 o 
  13  11   1       85.64       92.76     58.91 o 
  14  11   1      344.30      442.09     91.64 o 
  15  11   1       98.68       97.49    110.14 o 
 -15  12   1       35.45       38.22     79.77 o 
 -14  12   1        9.27        6.42     72.68 o 
 -13  12   1       79.55       72.32     64.91 o 
 -12  12   1        0.30       36.18     47.40 o 
 -11  12   1     3039.25     3464.11     92.91 o 
 -10  12   1      867.03      902.01     59.77 o 
  -9  12   1      430.84      391.61     45.18 o 
  -8  12   1      723.85      803.04     70.30 o 
  -7  12   1     2466.06     2419.50     63.72 o 
  -6  12   1       89.57       70.64     28.78 o 
  -5  12   1      895.53      927.38     37.20 o 
  -4  12   1      272.37      266.59     28.56 o 
  -3  12   1      798.66      656.17     30.35 o 
  -2  12   1    19058.68    19960.02    221.68 o 
  -1  12   1    18234.47    19104.53    116.54 o 
   0  12   1     1199.56     1103.99     32.17 o 
   1  12   1        4.01       -4.52     15.89 o 
   2  12   1       73.26       82.10     18.07 o 
   4  12   1     8151.13     8582.68    114.44 o 
   5  12   1      560.30      541.76     38.77 o 
   6  12   1        3.05       -6.70     23.91 o 
   7  12   1      121.22      107.19     30.51 o 
   8  12   1      466.05      472.66     42.22 o 
   9  12   1      175.56      180.32     43.35 o 
  10  12   1      222.02      191.61     48.34 o 
  11  12   1      647.34      586.26     78.30 o 
  12  12   1      145.78      100.13     53.74 o 
  13  12   1        6.79      -29.64     57.00 o 
  14  12   1       69.87       63.85     82.04 o 
  15  12   1      387.02      410.84    124.71 o 
 -15  13   1      140.42      166.96     82.84 o 
 -14  13   1        0.38       20.85     71.84 o 
 -13  13   1      200.53      143.45     70.61 o 
 -12  13   1      423.26      323.81     61.41 o 
 -11  13   1        0.30       31.25     44.03 o 
 -10  13   1     7889.64     9228.28    154.29 o 
  -9  13   1      223.14      146.45     39.32 o 
  -8  13   1      551.44      437.44     45.03 o 
  -7  13   1      225.86      164.74     34.22 o 
  -6  13   1        5.65        7.46     28.32 o 
  -5  13   1      606.01      516.93     33.61 o 
  -4  13   1     6587.84     7074.47     79.32 o 
  -3  13   1    12341.05    12387.80    100.23 o 
  -2  13   1     2446.89     2541.82     73.52 o 
  -1  13   1        1.26       16.69     21.07 o 
   0  13   1     4072.39     3712.91     52.86 o 
   1  13   1      146.60      145.62     20.07 o 
   2  13   1     3739.06     4136.01     52.13 o 
   3  13   1       38.39       35.13     18.68 o 
   4  13   1     5413.11     5484.12     78.68 o 
   5  13   1     2670.80     2227.57     58.35 o 
   6  13   1       35.56       26.76     25.66 o 
   7  13   1      853.42      765.34     43.86 o 
   8  13   1      149.90      132.74     34.66 o 
   9  13   1      212.28      192.88     46.53 o 
  10  13   1        2.48       17.35     42.42 o 
  11  13   1      686.02      566.25     64.79 o 
  12  13   1      186.78       98.53     55.09 o 
  13  13   1      237.04      213.23     77.97 o 
  14  13   1        7.07      -11.24     77.07 o 
  15  13   1        0.27       26.28    111.30 o 
 -15  14   1       98.10      -35.54     81.64 o 
 -14  14   1        5.41       64.17     74.88 o 
 -13  14   1      924.99     1074.75    100.55 o 
 -12  14   1      201.74      163.20     55.75 o 
 -11  14   1       52.43       25.79     45.49 o 
 -10  14   1     1911.23     1839.15     71.52 o 
  -9  14   1        0.19      -24.77     35.81 o 
  -8  14   1       24.19       11.13     33.09 o 
  -7  14   1      507.23      478.58     42.60 o 
  -6  14   1     2074.59     2229.22     67.76 o 
  -5  14   1      238.50      207.64     28.42 o 
  -4  14   1     1851.27     1809.74     45.33 o 
  -3  14   1     3651.09     3535.81     57.51 o 
  -2  14   1     4071.12     4287.13     72.67 o 
  -1  14   1     2853.02     2890.53     52.84 o 
   0  14   1     4145.49     4073.70     88.50 o 
   1  14   1     9402.73    10251.77     85.57 o 
   2  14   1      254.40      222.09     23.82 o 
   3  14   1    16370.83    17955.09    134.56 o 
   4  14   1      874.50      859.97     36.68 o 
   5  14   1     6829.47     6726.85    134.75 o 
   6  14   1     3354.99     3059.89     66.99 o 
   7  14   1      840.21      838.82     45.20 o 
   8  14   1      442.31      366.02     47.56 o 
   9  14   1      680.89      611.41     58.64 o 
  10  14   1       61.39       44.69     44.71 o 
  11  14   1        0.18      -33.86     50.00 o 
  12  14   1       10.06      -16.30     64.08 o 
  13  14   1       11.31       14.36     71.39 o 
  14  14   1       96.22      134.46     85.87 o 
  15  14   1      112.29      158.37    121.50 o 
 -15  15   1       12.79       15.82     83.60 o 
 -14  15   1        6.23       -3.88     74.63 o 
 -13  15   1      878.88      962.40     98.18 o 
 -12  15   1      526.96      571.32     69.62 o 
 -11  15   1      105.11       13.02     49.21 o 
 -10  15   1      404.18      323.02     49.22 o 
  -9  15   1      102.70       63.99     38.49 o 
  -8  15   1     1793.59     1715.61     63.39 o 
  -7  15   1      926.36      944.47     51.47 o 
  -6  15   1       22.52       -7.16     26.36 o 
  -5  15   1     1089.43      947.55     39.80 o 
  -4  15   1      302.71      204.55     27.52 o 
  -3  15   1       29.76       13.13     22.46 o 
  -2  15   1      380.70      336.13     28.50 o 
  -1  15   1      651.14      684.30     33.41 o 
   0  15   1    18564.69    21591.83    194.64 o 
   1  15   1       64.13       52.75     20.50 o 
   2  15   1     3594.82     3802.48     54.87 o 
   3  15   1        0.43        0.88     19.75 o 
   4  15   1     1774.65     1683.26     43.12 o 
   5  15   1      718.72      594.16     36.06 o 
   6  15   1      686.79      594.80     63.81 o 
   7  15   1     3167.29     3173.53     66.57 o 
   8  15   1     1476.88     1280.01     63.16 o 
   9  15   1      347.63      273.96     50.56 o 
  10  15   1       11.26       37.15     46.18 o 
  11  15   1      183.18      134.46     53.93 o 
  12  15   1      611.07      583.33     88.00 o 
  13  15   1      226.87      226.23     82.17 o 
  14  15   1      374.18      359.00     93.14 o 
  15  15   1        3.86       77.94    117.67 o 
 -15  16   1      241.27      279.21    119.91 o 
 -14  16   1       11.25       -1.89     78.40 o 
 -13  16   1       66.20       42.89     69.47 o 
 -12  16   1       71.19       46.81     57.55 o 
 -11  16   1       45.01       43.42     52.25 o 
 -10  16   1      580.59      454.06     52.56 o 
  -9  16   1      228.28      225.67     43.60 o 
  -8  16   1      520.70      514.93     47.76 o 
  -7  16   1     3512.08     3411.85     76.98 o 
  -6  16   1     4546.20     4523.48     75.37 o 
  -5  16   1     9098.88     9699.05    102.44 o 
  -4  16   1      157.56      187.97     28.35 o 
  -3  16   1       92.46      103.98     25.30 o 
  -2  16   1     5942.51     6086.05     75.17 o 
  -1  16   1    16077.15    18082.20    165.67 o 
   0  16   1      401.81      429.05     33.09 o 
   2  16   1     3347.79     3047.01     51.80 o 
   3  16   1       54.25       43.49     21.86 o 
   4  16   1      708.73      661.29     33.61 o 
   5  16   1     1986.40     1635.36     47.53 o 
   6  16   1     5171.47     5290.94    135.80 o 
   7  16   1      286.20      191.33     42.36 o 
   8  16   1      844.88      698.66     56.69 o 
   9  16   1      439.61      340.34     53.27 o 
  10  16   1      153.20       71.46     48.13 o 
  11  16   1       24.03       26.47     64.15 o 
  12  16   1      465.31      352.21     82.12 o 
  13  16   1       18.59       30.35     74.47 o 
  14  16   1       12.86       51.94     81.69 o 
 -15  17   1       80.76      109.84    114.97 o 
 -14  17   1      260.11      334.19    114.51 o 
 -13  17   1      138.16       75.86     72.60 o 
 -12  17   1      187.88      225.55     62.61 o 
 -11  17   1      399.07      382.77     62.31 o 
 -10  17   1      953.59      793.70     69.76 o 
  -9  17   1       60.79       82.05     42.14 o 
  -8  17   1      499.53      418.68     47.09 o 
  -7  17   1       41.26       25.81     34.89 o 
  -6  17   1      137.69      104.96     31.29 o 
  -5  17   1        8.22        1.75     26.18 o 
  -4  17   1     4164.87     4555.79     72.36 o 
  -3  17   1      191.26      181.87     28.80 o 
  -2  17   1      246.42      207.02     27.98 o 
  -1  17   1      450.44      435.27     45.24 o 
   0  17   1     1054.10     1210.83     39.84 o 
   1  17   1       19.50       33.40     23.22 o 
   2  17   1       98.60      119.82     25.34 o 
   3  17   1      760.77      773.80     34.31 o 
   4  17   1        0.09        4.22     23.13 o 
   5  17   1      130.15       90.91     28.74 o 
   6  17   1     2156.48     1971.72     58.34 o 
   7  17   1     1414.97     1377.71     63.17 o 
   8  17   1     1342.10     1256.70     65.50 o 
   9  17   1      725.73      674.69     77.21 o 
  10  17   1      203.12      163.90     66.27 o 
  11  17   1        6.85       21.57     64.80 o 
  12  17   1      472.86      391.82     85.80 o 
  13  17   1      147.31      136.46     77.37 o 
  14  17   1        0.07      -42.93     83.06 o 
 -14  18   1       25.16       65.45    105.73 o 
 -13  18   1       27.79      -59.95     70.48 o 
 -12  18   1      172.39      169.92     62.97 o 
 -11  18   1      129.04      127.41     56.48 o 
 -10  18   1      202.42      156.00     52.45 o 
  -9  18   1     1712.03     1603.56     67.71 o 
  -8  18   1      394.34      358.81     47.06 o 
  -7  18   1     1211.98     1135.22     57.62 o 
  -6  18   1     2128.61     2109.42     69.84 o 
  -5  18   1     1500.72     1358.15     47.99 o 
  -4  18   1     5016.93     5002.81     76.32 o 
  -3  18   1     2677.38     2632.33     59.31 o 
  -2  18   1       15.15      -11.00     24.02 o 
  -1  18   1      107.04      139.41     26.77 o 
   0  18   1     3941.00     4370.56     67.15 o 
   1  18   1      191.17      291.85     29.73 o 
   2  18   1     5333.93     6231.05     76.38 o 
   3  18   1     6952.93     7594.40     81.95 o 
   4  18   1        0.11       10.81     24.33 o 
   5  18   1      114.19       69.57     28.84 o 
   6  18   1      820.04      669.78     42.92 o 
   7  18   1     1589.02     1467.45     65.80 o 
   8  18   1     2091.87     1989.73     76.14 o 
   9  18   1      161.18      112.28     60.57 o 
  10  18   1        2.24       12.93     62.69 o 
  11  18   1      570.18      432.78     81.40 o 
  12  18   1        0.49       35.41     72.28 o 
  13  18   1       98.62       89.50     79.56 o 
  14  18   1      106.22       58.01     90.55 o 
 -14  19   1       25.76       38.03    111.30 o 
 -13  19   1      206.46      243.18    105.73 o 
 -12  19   1      577.77      760.65     78.23 o 
 -11  19   1       53.92       41.09     56.31 o 
 -10  19   1     1178.13     1276.50     77.66 o 
  -9  19   1      150.04      100.93     50.48 o 
  -8  19   1      713.25      684.06     70.92 o 
  -7  19   1     1217.32     1162.75     58.61 o 
  -6  19   1       51.07       33.55     30.70 o 
  -5  19   1       24.19       27.76     29.02 o 
  -4  19   1     5660.92     5953.21     85.73 o 
  -3  19   1       53.02       42.92     27.66 o 
  -2  19   1      373.01      325.00     32.95 o 
  -1  19   1     3237.12     3275.74     64.74 o 
   0  19   1      214.43      231.94     29.57 o 
   1  19   1       63.51       43.46     25.47 o 
   2  19   1     3229.38     3631.98     64.19 o 
   3  19   1     1894.93     1777.13     54.44 o 
   4  19   1     1024.35      950.58     40.98 o 
   5  19   1      553.11      445.49     37.96 o 
   6  19   1     1250.97     1165.87     60.19 o 
   7  19   1      556.25      484.62     51.76 o 
   8  19   1       10.08      -28.71     54.67 o 
   9  19   1      368.19      333.53     72.92 o 
  10  19   1      371.80      262.36     70.48 o 
  11  19   1       37.50       55.59     68.49 o 
  12  19   1     3221.48     4279.16    312.98 o 
  13  19   1        5.88      -43.95     79.98 o 
  14  19   1       80.31       98.03     88.00 o 
 -14  20   1       52.44       75.14    110.72 o 
 -13  20   1       59.02       13.81    100.35 o 
 -12  20   1      298.35      164.84     78.79 o 
 -11  20   1        4.03       -2.93     56.32 o 
 -10  20   1      606.20      628.58     69.04 o 
  -9  20   1      265.79      268.03     56.92 o 
  -8  20   1     4535.20     4481.09    115.03 o 
  -7  20   1       50.18       50.70     38.64 o 
  -6  20   1       39.37       30.53     34.48 o 
  -5  20   1      610.00      617.82     42.89 o 
  -4  20   1      126.52       82.84     31.11 o 
  -3  20   1     4914.47     4719.85     76.88 o 
  -2  20   1      583.38      447.20     36.81 o 
  -1  20   1      198.06      145.37     29.80 o 
   0  20   1      880.69      764.69     39.81 o 
   1  20   1     1102.59      961.86     41.60 o 
   2  20   1      885.17      822.99     40.80 o 
   3  20   1     4097.18     3990.63     67.50 o 
   4  20   1      534.67      398.82     34.97 o 
   5  20   1        1.05        9.61     29.58 o 
   6  20   1     2989.42     3011.62     84.75 o 
   7  20   1      310.43      213.74     62.69 o 
   8  20   1      565.53      422.29     71.53 o 
   9  20   1       92.75       85.99     63.52 o 
  10  20   1      366.28      274.95     76.41 o 
  11  20   1      881.12      964.73    100.16 o 
  12  20   1      236.00      159.74     80.61 o 
  13  20   1        4.30      -51.89     79.44 o 
  14  20   1       19.37      -20.43     93.33 o 
 -14  21   1       84.51      -11.20    111.30 o 
 -13  21   1       28.14       12.17    103.25 o 
 -12  21   1       28.49       59.45     75.91 o 
 -11  21   1       11.11       19.16     55.73 o 
 -10  21   1      500.91      497.80     65.57 o 
  -9  21   1      954.35      864.99     71.60 o 
  -8  21   1     1944.57     2064.87     98.01 o 
  -7  21   1      315.13      224.00     44.93 o 
  -6  21   1      187.70      118.15     35.10 o 
  -5  21   1       87.24       48.70     30.94 o 
  -4  21   1     3622.31     3450.37     71.20 o 
  -3  21   1     1783.59     1678.25     61.29 o 
  -2  21   1      187.33      132.59     31.76 o 
  -1  21   1       33.24       39.08     28.24 o 
   0  21   1       79.84       64.59     28.00 o 
   1  21   1      964.97      963.47     43.64 o 
   2  21   1      650.33      604.02     39.59 o 
   3  21   1      923.21      910.37     43.69 o 
   4  21   1      364.62      267.10     33.90 o 
   5  21   1     3280.36     3208.70     95.28 o 
   6  21   1     1070.44      988.68     84.62 o 
   7  21   1      157.20      197.54     63.28 o 
   8  21   1        8.94       24.93     58.21 o 
   9  21   1      120.97      144.72     65.63 o 
  10  21   1      793.22      772.50     95.32 o 
  11  21   1        8.95       23.74     76.41 o 
  12  21   1       73.68       16.55     77.11 o 
  13  21   1      647.46      812.21    112.89 o 
 -14  22   1      110.05      202.16    120.62 o 
 -13  22   1        1.05       14.27    106.40 o 
 -12  22   1      315.01      240.36     83.83 o 
 -11  22   1        1.72       22.45     67.38 o 
 -10  22   1       76.54       76.36     56.23 o 
  -9  22   1       29.23       13.65     51.45 o 
  -8  22   1       14.78        4.93     46.80 o 
  -7  22   1     1860.28     1842.45     62.65 o 
  -6  22   1     1975.23     1795.55     62.77 o 
  -5  22   1      410.75      295.70     39.19 o 
  -4  22   1     1881.38     1945.10     59.36 o 
  -3  22   1      729.09      748.23     45.40 o 
  -2  22   1     3101.59     3063.08    114.52 o 
  -1  22   1      331.09      355.10     37.01 o 
   0  22   1      271.97      214.92     33.69 o 
   1  22   1       10.56       33.50     29.54 o 
   2  22   1     6546.82     6937.24     91.00 o 
   3  22   1     5956.88     6212.98     86.06 o 
   4  22   1      770.11      629.21     41.20 o 
   5  22   1     1538.96     1434.60     60.64 o 
   6  22   1     1049.37     1067.92     88.32 o 
   7  22   1      305.09      239.60     66.34 o 
   8  22   1        9.34       48.20     60.41 o 
   9  22   1     3481.26     3801.71    140.14 o 
  10  22   1       30.66       -0.78     71.53 o 
  11  22   1      234.59      160.60     81.04 o 
  12  22   1      137.15      221.63     88.00 o 
  13  22   1       20.38       44.45     89.75 o 
 -13  23   1      232.46      132.78    118.03 o 
 -12  23   1       21.08       24.21     81.75 o 
 -11  23   1       83.24       30.01     73.72 o 
 -10  23   1      210.11      153.90     70.00 o 
  -9  23   1      979.52     1155.91     82.75 o 
  -8  23   1     2840.19     2926.60     98.86 o 
  -7  23   1      337.66      325.95     44.50 o 
  -6  23   1       10.19        6.07     34.53 o 
  -5  23   1      862.11      748.02     52.31 o 
  -4  23   1      365.36      286.72     40.36 o 
  -3  23   1     2443.37     2424.01     64.50 o 
  -2  23   1     2136.60     1965.47     58.93 o 
  -1  23   1       15.70       12.81     30.62 o 
   0  23   1      129.41       58.10     31.59 o 
   1  23   1      189.44      178.14     33.00 o 
   2  23   1      372.38      358.09     43.55 o 
   3  23   1      206.18      159.81     33.94 o 
   4  23   1      811.01      749.60     55.92 o 
   5  23   1      172.04      164.63     50.43 o 
   6  23   1     1941.43     1880.70    100.70 o 
   7  23   1       25.76        4.88     55.46 o 
   8  23   1       67.96       49.75     64.80 o 
   9  23   1       41.39       72.22     69.19 o 
  10  23   1      232.16      135.87     74.63 o 
  11  23   1       33.65       24.06     75.05 o 
  12  23   1        0.83      -55.33     80.98 o 
  13  23   1        4.70       22.16     89.75 o 
 -13  24   1        1.30       24.87    108.02 o 
 -12  24   1       90.46       50.20     80.23 o 
 -11  24   1       40.00       22.69     71.46 o 
 -10  24   1        7.29      -17.02     63.91 o 
  -9  24   1       21.27       16.35     53.51 o 
  -8  24   1      162.63      131.90     53.27 o 
  -7  24   1      630.35      572.06     56.94 o 
  -6  24   1      751.37      723.70     52.47 o 
  -5  24   1        3.56      -17.77     33.76 o 
  -4  24   1      362.55      390.73     42.79 o 
  -3  24   1       86.56       79.07     35.73 o 
  -2  24   1      217.04      206.81     37.11 o 
  -1  24   1       30.15       23.39     32.86 o 
   0  24   1      689.37      658.38     45.31 o 
   1  24   1      444.44      353.00     39.02 o 
   2  24   1      354.37      321.74     39.77 o 
   3  24   1      387.65      388.03     45.71 o 
   4  24   1        7.73       -2.96     44.97 o 
   5  24   1      249.93      200.73     55.41 o 
   6  24   1       78.68       82.51     60.41 o 
   7  24   1       76.71       60.99     62.61 o 
   8  24   1     2793.45     2733.07    122.62 o 
   9  24   1      167.19      152.24     73.15 o 
  10  24   1      682.24      608.01     95.01 o 
  11  24   1        1.13        8.59     78.10 o 
  12  24   1      219.85      251.62     89.89 o 
  13  24   1      182.33      157.84     97.22 o 
 -13  25   1        0.17     -100.11    113.79 o 
 -12  25   1      309.28      291.17     91.94 o 
 -11  25   1       23.16       -2.72     75.85 o 
 -10  25   1       19.00        5.48     67.83 o 
  -9  25   1       45.93       67.94     67.00 o 
  -8  25   1       12.79       68.08     54.25 o 
  -7  25   1      277.04      232.11     48.90 o 
  -6  25   1      728.19      723.29     53.24 o 
  -5  25   1     1487.14     1402.11     58.28 o 
  -4  25   1      501.56      440.09     45.42 o 
  -3  25   1      186.53      140.03     37.44 o 
  -2  25   1     3099.43     3085.45     74.37 o 
  -1  25   1      532.88      439.60     43.63 o 
   0  25   1     1027.53      943.48     51.07 o 
   1  25   1        0.11       31.43     33.07 o 
   2  25   1     1478.30     1415.05     55.43 o 
   3  25   1       49.37       29.61     36.96 o 
   4  25   1     3736.44     3778.45    162.63 o 
   5  25   1     1488.70     1554.59     82.43 o 
   6  25   1      536.34      510.63     79.56 o 
   7  25   1       26.40       13.15     62.61 o 
   8  25   1      417.50      505.14     93.13 o 
   9  25   1      478.56      396.16     83.67 o 
  10  25   1        9.23      -56.77     75.66 o 
  11  25   1      149.72      136.14     85.25 o 
  12  25   1      196.13      209.24    101.18 o 
 -12  26   1      404.02      352.15    100.89 o 
 -11  26   1       13.92       20.77     80.17 o 
 -10  26   1        0.01      -10.66     72.01 o 
  -9  26   1      720.12      724.63     95.58 o 
  -8  26   1     1500.99     1420.02    104.95 o 
  -7  26   1        6.85      -22.32     44.17 o 
  -6  26   1     2657.65     2673.10     84.07 o 
  -5  26   1      238.13      189.89     41.11 o 
  -4  26   1     2546.61     2459.72     70.91 o 
  -3  26   1     2656.71     2571.11     69.99 o 
  -2  26   1      143.36      179.50     39.85 o 
  -1  26   1      550.46      508.67     46.50 o 
   0  26   1        4.86       52.36     35.77 o 
   1  26   1     1089.76     1085.51     55.55 o 
   2  26   1     5578.43     5944.35    106.66 o 
   3  26   1      456.77      380.76     66.80 o 
   4  26   1      545.67      564.03     66.81 o 
   5  26   1      464.31      449.62     63.01 o 
   6  26   1      241.63      203.40     70.02 o 
   7  26   1        4.58       23.88     64.95 o 
   8  26   1      448.25      385.22     83.17 o 
   9  26   1      566.89      530.02     90.29 o 
  10  26   1     1038.84     1092.21    113.85 o 
  11  26   1       16.55        1.26     83.23 o 
  12  26   1       28.78       44.23     92.60 o 
 -12  27   1      200.10      242.61     91.64 o 
 -11  27   1      119.73      114.13     84.62 o 
 -10  27   1        3.50      -26.52     73.72 o 
  -9  27   1      132.97      148.05     77.97 o 
  -8  27   1      294.58      207.13     74.40 o 
  -7  27   1      199.37      122.13     55.64 o 
  -6  27   1      143.93      138.48     48.60 o 
  -5  27   1      245.61      230.07     43.49 o 
  -4  27   1     4261.07     4441.96     90.10 o 
  -3  27   1       44.89       71.62     38.87 o 
  -2  27   1      289.20      224.14     41.46 o 
  -1  27   1       39.80       29.46     35.89 o 
   0  27   1       20.93       36.71     36.45 o 
   1  27   1        3.12       54.94     41.87 o 
   2  27   1     1263.00     1278.18     63.45 o 
   3  27   1      538.85      527.77     82.81 o 
   4  27   1      226.22      187.57     53.57 o 
   5  27   1      767.04      807.83     75.03 o 
   6  27   1      497.25      404.69     77.97 o 
   7  27   1       19.55      -22.17     65.63 o 
   8  27   1       81.04      135.87     76.48 o 
   9  27   1      784.62      714.81     99.23 o 
  10  27   1      264.10      173.24     86.65 o 
  11  27   1       35.70       73.50     89.64 o 
  12  27   1      190.58      204.05     98.41 o 
 -12  28   1      513.74      575.95    110.79 o 
 -11  28   1        7.77       91.59     88.65 o 
 -10  28   1      433.23      594.40     98.56 o 
  -9  28   1      716.21      935.32    102.80 o 
  -8  28   1       18.83      -26.18     67.83 o 
  -7  28   1      154.52      135.03     62.97 o 
  -6  28   1       35.44       36.49     51.91 o 
  -5  28   1      725.97      784.27     62.16 o 
  -4  28   1       94.69      106.67     41.40 o 
  -3  28   1     1630.60     1597.72     64.76 o 
  -2  28   1      974.60      921.94     68.44 o 
  -1  28   1     2038.44     1928.95     68.69 o 
   0  28   1     1607.50     1568.80     61.89 o 
   1  28   1     1696.02     1616.56     75.92 o 
   2  28   1       16.15       32.87     49.61 o 
   3  28   1      982.63      962.56     77.73 o 
   4  28   1      497.52      501.81     79.40 o 
   5  28   1       65.02       -3.59     53.33 o 
   6  28   1     1532.76     1610.64    105.09 o 
   7  28   1     2348.57     2402.68    122.54 o 
   8  28   1       40.44      -20.10     72.86 o 
   9  28   1       17.08      -25.42     76.79 o 
  10  28   1      137.37      116.28     86.57 o 
  11  28   1      929.00      985.55    119.56 o 
 -11  29   1      560.54      537.38    105.66 o 
 -10  29   1       10.83      -66.51     77.97 o 
  -9  29   1       12.10       36.25     78.10 o 
  -8  29   1      342.44      354.16     84.32 o 
  -7  29   1     1241.96     1430.65     92.58 o 
  -6  29   1      754.45      651.47     73.33 o 
  -5  29   1      882.06      866.54     66.23 o 
  -4  29   1      981.39     1015.86     62.25 o 
  -3  29   1     1647.74     1782.15     66.69 o 
  -2  29   1     1900.54     1849.74     73.80 o 
  -1  29   1       67.95       89.84     40.64 o 
   0  29   1     1792.06     1811.12     85.13 o 
   1  29   1       52.29      132.73     44.96 o 
   2  29   1       32.57      -19.28     50.04 o 
   3  29   1      384.58      365.71     65.17 o 
   4  29   1      234.63      202.09     60.16 o 
   5  29   1      261.89      256.90     64.91 o 
   6  29   1      242.34      235.35     77.37 o 
   7  29   1      745.22      694.25     94.84 o 
   8  29   1        5.10       -2.37     74.91 o 
   9  29   1      312.45      282.59     90.69 o 
  10  29   1      315.45      264.59     97.09 o 
  11  29   1      570.18      631.12    117.49 o 
 -11  30   1      396.55      387.94    103.91 o 
 -10  30   1        8.26       55.71     85.20 o 
  -9  30   1      478.98      430.51     94.13 o 
  -8  30   1      381.77      327.41     84.62 o 
  -7  30   1      768.38      854.90     83.34 o 
  -6  30   1      755.81      885.21     82.78 o 
  -5  30   1       86.90      106.38     56.37 o 
  -4  30   1     1655.81     1540.23     84.75 o 
  -3  30   1     1521.33     1424.58     67.70 o 
  -2  30   1       25.46       48.27     41.98 o 
  -1  30   1       12.21        8.23     45.04 o 
   0  30   1       61.86       50.97     45.73 o 
   1  30   1     1423.67     1417.18     84.14 o 
   2  30   1       13.79      -25.76     52.42 o 
   3  30   1        5.93       68.20     55.24 o 
   4  30   1      171.61       91.95     59.17 o 
   5  30   1       86.56       46.91     61.36 o 
   6  30   1      465.60      384.76     83.83 o 
   7  30   1      482.10      444.03     90.02 o 
   8  30   1        6.32       26.63     78.61 o 
   9  30   1      117.31      118.24     86.65 o 
  10  30   1      186.46      120.93     91.48 o 
 -10  31   1      150.89       95.62     91.64 o 
  -9  31   1     1231.63     1376.62    125.56 o 
  -8  31   1        7.25       -3.28     77.11 o 
  -7  31   1       98.07      130.56     65.23 o 
  -6  31   1      130.24      125.15     62.88 o 
  -5  31   1      114.43      131.88     60.82 o 
  -4  31   1      864.51      863.57     78.63 o 
  -3  31   1        0.31      -11.73     47.36 o 
  -2  31   1      232.26      237.59     53.73 o 
  -1  31   1      561.08      535.30     59.91 o 
   0  31   1      439.30      407.31     57.11 o 
   1  31   1       61.47      105.74     54.87 o 
   2  31   1      395.99      384.25     68.22 o 
   3  31   1      457.03      362.28     68.48 o 
   4  31   1       97.36      154.59     62.55 o 
   5  31   1       39.66       31.28     59.26 o 
   6  31   1      618.00      665.36    100.75 o 
   7  31   1       15.40       31.58     74.40 o 
   8  31   1      212.75      202.75     85.21 o 
   9  31   1      548.13      615.18    108.54 o 
  10  31   1       35.21       18.01     92.99 o 
 -10  32   1       54.46       36.56     94.13 o 
  -9  32   1        1.99      -44.65     83.83 o 
  -8  32   1     1481.35     1787.23    130.60 o 
  -7  32   1      193.68      131.88     69.80 o 
  -6  32   1       88.15       82.55     65.54 o 
  -5  32   1     1786.48     1943.29     98.04 o 
  -4  32   1       91.62       88.16     60.07 o 
  -3  32   1       15.42       52.17     56.76 o 
  -2  32   1     1886.48     1962.99     81.62 o 
  -1  32   1     2063.24     2051.03     83.00 o 
   0  32   1       54.54       26.87     56.05 o 
   1  32   1     1011.89     1014.94     84.39 o 
   2  32   1     1289.33     1234.18     90.06 o 
   3  32   1      552.43      474.79     72.69 o 
   4  32   1      681.46      640.24     80.09 o 
   5  32   1       49.74       84.51     69.54 o 
   6  32   1      699.10      663.76     99.76 o 
   7  32   1      135.39      153.86     83.88 o 
   8  32   1      773.76      880.26    115.26 o 
   9  32   1        5.38      -77.68     85.90 o 
  -9  33   1       50.99       39.72     90.02 o 
  -8  33   1      718.19      755.48    108.50 o 
  -7  33   1       32.23      -25.91     69.17 o 
  -6  33   1        8.71      -23.37     65.49 o 
  -5  33   1       83.31      103.57     64.78 o 
  -4  33   1      747.73      604.25     76.76 o 
  -3  33   1      124.85      101.34     69.19 o 
  -2  33   1     1347.32     1420.95     85.20 o 
  -1  33   1        0.38       90.65     53.86 o 
   0  33   1      610.18      613.69     75.16 o 
   1  33   1     1664.49     1546.91     93.63 o 
   2  33   1      720.57      744.06     82.37 o 
   3  33   1      419.83      353.90     73.52 o 
   4  33   1      601.95      520.87     81.53 o 
   5  33   1      454.14      410.38     78.45 o 
   6  33   1      120.01       92.93     78.67 o 
   7  33   1      267.14      259.54     93.33 o 
   8  33   1      503.38      527.53    115.40 o 
   9  33   1       31.42      181.12     97.82 o 
  -9  34   1      167.42      220.77     96.17 o 
  -8  34   1       26.33       83.87     92.60 o 
  -7  34   1       69.01       59.85     72.47 o 
  -6  34   1      255.51      259.00     76.73 o 
  -5  34   1       18.94       11.82     66.35 o 
  -4  34   1       48.86       59.14     71.27 o 
  -3  34   1      137.28      120.63     73.15 o 
  -2  34   1       26.44       88.70     69.27 o 
  -1  34   1      261.49      227.39     92.15 o 
   0  34   1       67.46       86.14     62.68 o 
   1  34   1        2.34       20.34     61.62 o 
   2  34   1      184.30      180.81     68.09 o 
   3  34   1      781.97      790.23     86.02 o 
   4  34   1      198.14      209.35     72.04 o 
   5  34   1      264.94      257.68     72.36 o 
   6  34   1      258.32      271.81     90.41 o 
   7  34   1      235.87      186.73     92.76 o 
   8  34   1       59.54       79.73     98.51 o 
  -8  35   1      311.70      272.64     95.52 o 
  -7  35   1       53.19       60.79     74.82 o 
  -6  35   1      181.35      243.37     79.92 o 
  -5  35   1      147.51      178.04     83.06 o 
  -4  35   1       49.77       66.00     75.52 o 
  -3  35   1     1432.58     1574.03    115.18 o 
  -2  35   1      787.35      653.25     91.52 o 
  -1  35   1        4.55       24.17     70.02 o 
   0  35   1     1483.06     1382.23    112.49 o 
   1  35   1      133.72      198.98     68.31 o 
   2  35   1        0.10       36.40     67.08 o 
   3  35   1      105.21       59.85     66.81 o 
   4  35   1        3.93       36.07     69.45 o 
   5  35   1      332.28      354.35     80.67 o 
   6  35   1      289.46      251.41     93.23 o 
   7  35   1      279.22      298.68    100.70 o 
   8  35   1      161.99      242.44    103.38 o 
  -7  36   1       19.70       -6.51     77.32 o 
  -6  36   1        2.64       21.02     86.14 o 
  -5  36   1       64.65       72.66     83.06 o 
  -4  36   1      346.27      280.35     87.39 o 
  -3  36   1       38.25       35.77     77.00 o 
  -2  36   1      686.69      793.73    124.72 o 
  -1  36   1     1407.88     1509.67    143.35 o 
   0  36   1      194.50      148.91     77.37 o 
   1  36   1       27.18       64.19     77.35 o 
   2  36   1      134.76      193.67     73.25 o 
   3  36   1     1503.54     1740.99    125.39 o 
   4  36   1      316.09      272.24     80.98 o 
   5  36   1       18.24       59.11     76.27 o 
   6  36   1      206.03      294.16     98.21 o 
   7  36   1       16.83       64.19     96.35 o 
  -6  37   1      288.48      220.01     94.59 o 
  -5  37   1      114.76      199.25     91.52 o 
  -4  37   1      412.16      473.02     94.13 o 
  -3  37   1      341.58      407.84    113.98 o 
  -2  37   1      593.07      625.14    123.40 o 
  -1  37   1     1060.69     1191.50    146.06 o 
   0  37   1      281.65      272.27     85.36 o 
   1  37   1        6.06       29.70     78.10 o 
   2  37   1      151.79      248.50     88.27 o 
   3  37   1      110.64      118.23     75.55 o 
   4  37   1      573.14      504.60     89.91 o 
   5  37   1      273.13      254.16     85.26 o 
   6  37   1       24.81       84.45     95.57 o 
  -5  38   1      227.34      222.64     97.62 o 
  -4  38   1      838.90      979.62    117.45 o 
  -3  38   1       15.62      -26.56     99.25 o 
  -2  38   1      160.01      228.96    123.29 o 
  -1  38   1      251.61      394.09    113.98 o 
   0  38   1       10.42       18.97     96.57 o 
   1  38   1     1140.61     1306.78    123.21 o 
   2  38   1       39.43       86.62     86.75 o 
   3  38   1       21.16       86.69     85.36 o 
   4  38   1       19.78       42.48     81.76 o 
   5  38   1      462.27      533.16     95.96 o 
  -4  39   1      154.49       54.60    112.57 o 
  -3  39   1       34.74       16.19    100.57 o 
  -2  39   1      162.57      193.52    111.11 o 
  -1  39   1       53.25       76.50    105.73 o 
   0  39   1       46.00       20.79    103.25 o 
   1  39   1      117.63      102.24    107.20 o 
   2  39   1      530.54      492.57    104.82 o 
   3  39   1      125.50       84.73     92.60 o 
   4  39   1      316.75      321.08    102.63 o 
  -2  40   1       38.01      -54.05    103.25 o 
  -1  40   1       25.82       36.39    108.62 o 
   0  40   1      191.96      205.70    113.79 o 
   1  40   1       16.74      116.40    109.88 o 
   2  40   1      119.13      107.70     94.43 o 
 -16   0   2      112.84      115.56    106.40 o 
 -15   0   2       31.13       20.48     96.57 o 
 -14   0   2     1861.65     1848.23    146.06 o 
 -13   0   2     3211.04     3714.24    163.57 o 
 -12   0   2     1137.99     1299.27    107.20 o 
 -11   0   2     6779.80     7085.36    193.08 o 
 -10   0   2     6180.21     6575.00    119.21 o 
  -9   0   2     3212.57     3509.39    102.89 o 
  -8   0   2     1885.15     1925.19    109.52 o 
  -7   0   2     1361.58     1130.14     99.34 o 
  -6   0   2      604.56      449.47     77.36 o 
  -5   0   2     4361.30     4482.22    109.88 o 
  -4   0   2      317.26      485.59     72.08 o 
  -2   0   2    84377.80    88224.92    701.82 o 
  -1   0   2    17097.94    18664.40    333.84 o 
   0   0   2     1000.84     1174.85     77.77 o 
   1   0   2    19977.51    22910.81    240.90 o 
   2   0   2   376347.81   437351.94   1950.10 o 
   3   0   2    14373.25    16301.57    166.06 o 
   4   0   2     5509.84     5982.49    104.21 o 
   5   0   2     2457.83     2439.47    178.30 o 
   6   0   2    14417.83    15686.20    462.82 o 
   7   0   2     1971.71     1955.90     84.21 o 
   8   0   2    14194.66    16198.85    322.46 o 
   9   0   2      249.49      314.63     63.00 o 
  10   0   2      909.40     1014.53     85.71 o 
  12   0   2      856.66      839.54     83.78 o 
  13   0   2      235.74      187.81     71.11 o 
  14   0   2      362.05      305.39    101.94 o 
  15   0   2      206.50      128.98    147.95 o 
 -16   1   2      179.80      160.29     76.59 o 
 -15   1   2        3.77       10.46     62.76 o 
 -14   1   2      704.25      720.17     78.56 o 
 -13   1   2     1204.93     1222.76     86.60 o 
 -12   1   2      733.53      717.33     68.30 o 
 -11   1   2     4899.30     5332.55    120.41 o 
 -10   1   2       71.43       88.34     30.87 o 
  -9   1   2      580.94      566.42     35.80 o 
  -8   1   2      138.06      115.95     24.23 o 
  -7   1   2    17101.84    18194.22    119.64 o 
  -6   1   2     7899.05     8018.88     89.82 o 
  -5   1   2       35.76       78.27     17.75 o 
  -4   1   2     1729.34     1789.71    117.98 o 
  -3   1   2       24.24       82.55     28.19 o 
  -2   1   2     7238.27     7615.52     81.01 o 
  -1   1   2     5998.17     6213.22     67.58 o 
   0   1   2      269.68      356.75     47.13 o 
   1   1   2      528.25      595.14     33.54 o 
   3   1   2    27951.70    30474.52    346.61 o 
   4   1   2     1695.51     1732.19     44.80 o 
   5   1   2     1480.03     1728.83     47.82 o 
   7   1   2      249.53      292.99     36.87 o 
   8   1   2      191.74      153.81     37.43 o 
   9   1   2     3410.44     3409.52     85.07 o 
  10   1   2      876.56      891.50     56.50 o 
  11   1   2      877.35     1052.39     63.72 o 
  12   1   2        3.14       56.37     43.74 o 
  13   1   2        6.50      -23.20     47.57 o 
  14   1   2      628.96      503.20     69.19 o 
  15   1   2       34.92       87.50    104.21 o 
 -16   2   2       81.95      163.52     76.90 o 
 -15   2   2      198.04      266.18     70.49 o 
 -14   2   2      336.58      208.49     64.13 o 
 -13   2   2        0.42       -4.83     52.86 o 
 -12   2   2     2043.51     2127.15    105.68 o 
 -11   2   2     2047.87     2073.93     84.26 o 
 -10   2   2      236.73      214.69     32.58 o 
  -9   2   2      709.90      636.59     51.46 o 
  -8   2   2     2919.23     2769.99     60.82 o 
  -7   2   2     1928.70     1841.12     77.51 o 
  -6   2   2     2218.31     2049.32     76.03 o 
  -5   2   2     1413.13     1406.10     36.12 o 
  -4   2   2     7998.19     8609.91     79.50 o 
  -2   2   2    29119.42    31396.41    454.48 o 
  -1   2   2     1067.75      966.62     33.75 o 
   0   2   2     1937.29     2063.70     39.20 o 
   2   2   2   109995.51   128106.02    867.47 o 
   3   2   2      651.66      733.36     32.51 o 
   4   2   2     4711.80     4647.19     66.51 o 
   5   2   2       32.09       58.22     24.44 o 
   6   2   2       12.21       45.93     25.06 o 
   7   2   2       69.41      124.91     32.60 o 
   8   2   2     1940.26     1899.47     62.63 o 
   9   2   2     1810.51     1718.10     60.81 o 
  10   2   2      151.89      131.07     41.70 o 
  11   2   2        5.22       38.83     41.80 o 
  12   2   2      301.80      264.48     53.25 o 
  13   2   2       68.31       52.57     54.40 o 
  14   2   2      104.36       66.10     59.86 o 
  15   2   2      160.97      188.51    104.51 o 
 -16   3   2        0.23       44.67     74.53 o 
 -15   3   2       14.90       60.86     65.50 o 
 -14   3   2      344.12      373.28     70.04 o 
 -13   3   2      107.86       89.64     53.50 o 
 -12   3   2      469.60      411.61     60.07 o 
 -11   3   2       65.88      146.75     47.36 o 
 -10   3   2     1525.05     1271.61     72.56 o 
  -9   3   2     3043.37     2969.17     68.28 o 
  -8   3   2      369.83      353.72     44.96 o 
  -7   3   2       11.01       14.99     20.05 o 
  -6   3   2     2258.81     2417.43     76.72 o 
  -4   3   2     9994.45    10575.10     87.83 o 
  -3   3   2      104.45      151.16     71.73 o 
  -2   3   2     4040.80     4398.95     68.12 o 
  -1   3   2      409.73      492.10     33.11 o 
   0   3   2     7167.83     7797.41     65.53 o 
   1   3   2     2635.76     2633.34     42.64 o 
   2   3   2    40840.24    45916.61    666.93 o 
   3   3   2      893.38     1092.88     66.26 o 
   4   3   2       45.62       24.91     20.22 o 
   5   3   2     3351.56     3135.57     65.12 o 
   6   3   2      674.99      624.15     39.88 o 
   7   3   2     4215.41     4160.09     73.21 o 
   8   3   2      311.84      355.67     38.56 o 
   9   3   2      147.58       93.87     36.90 o 
  10   3   2     4368.17     4628.70     94.57 o 
  11   3   2        1.47       35.63     43.21 o 
  12   3   2        5.10       19.69     47.32 o 
  13   3   2      151.69      169.77     55.68 o 
  14   3   2       56.17       61.27     59.79 o 
  15   3   2      256.73      259.51    108.42 o 
 -16   4   2      201.04      189.86     80.57 o 
 -15   4   2       29.03       17.18     66.63 o 
 -14   4   2        9.87      -20.47     57.39 o 
 -13   4   2      268.44      191.12     60.11 o 
 -12   4   2      934.66      984.97     81.59 o 
 -11   4   2      201.04      157.53     47.87 o 
 -10   4   2      651.11      533.86     47.22 o 
  -9   4   2     2436.87     2290.89     97.69 o 
  -8   4   2     1197.10      969.24     42.42 o 
  -7   4   2      689.78      630.63     52.64 o 
  -6   4   2     1295.77     1184.56     45.24 o 
  -5   4   2      226.37      287.35     31.77 o 
  -4   4   2     3384.99     3335.80     52.08 o 
  -3   4   2       32.68       48.21     18.54 o 
  -2   4   2     1488.76     1497.43     33.37 o 
  -1   4   2     2005.53     2227.03     75.10 o 
   0   4   2    42417.21    47480.27    237.96 o 
   1   4   2    29743.85    33612.70    400.13 o 
   2   4   2     1080.64     1126.31     30.87 o 
   3   4   2     1866.78     1638.70     35.42 o 
   4   4   2     8767.10     9092.33     95.12 o 
   5   4   2     9334.35     9745.98    117.24 o 
   6   4   2     1024.52      924.66     39.20 o 
   7   4   2      380.30      369.45     34.98 o 
   8   4   2      355.91      305.86     39.05 o 
   9   4   2       25.20       18.21     34.13 o 
  10   4   2      119.09       71.22     38.89 o 
  11   4   2       31.73       31.51     41.54 o 
  12   4   2      444.87      376.56     61.41 o 
  13   4   2      163.99      143.67     63.34 o 
  14   4   2        5.97      -11.58     58.30 o 
  15   4   2       87.33      116.70     85.04 o 
 -16   5   2        1.62        2.09     74.05 o 
 -15   5   2      268.17      258.26     72.89 o 
 -14   5   2      538.98      612.63     77.91 o 
 -13   5   2       74.38       89.64     55.44 o 
 -12   5   2        0.07       13.73     48.11 o 
 -11   5   2       99.08       61.04     44.68 o 
 -10   5   2      236.79      197.80     40.57 o 
  -9   5   2      255.27      277.21     38.58 o 
  -8   5   2        2.05       -0.18     27.42 o 
  -7   5   2     2038.64     1786.22     51.52 o 
  -6   5   2      156.73       65.40     25.02 o 
  -5   5   2       12.53       29.48     21.94 o 
  -4   5   2    11667.05    12932.37    120.20 o 
  -3   5   2    27523.60    29721.52    150.63 o 
  -2   5   2     9439.15     9992.08    148.73 o 
  -1   5   2      212.23      194.22     18.88 o 
   0   5   2      691.27      646.09     24.55 o 
   1   5   2     1858.84     1855.03     61.33 o 
   2   5   2     1303.51     1414.74    129.39 o 
   3   5   2      295.11      440.79     82.68 o 
   4   5   2      379.19      327.46     25.30 o 
   5   5   2     2081.98     1818.44     49.19 o 
   6   5   2        0.00       26.33     24.24 o 
   7   5   2     1524.07     1403.20     48.47 o 
   8   5   2     6105.51     6582.59     96.67 o 
   9   5   2      286.97      223.78     39.52 o 
  10   5   2     1705.22     1504.56     62.76 o 
  11   5   2      141.16      114.00     43.22 o 
  12   5   2       38.87       12.39     49.79 o 
  13   5   2       50.62       62.49     59.65 o 
  14   5   2        3.04      -19.33     63.75 o 
  15   5   2     1604.24     1909.30    132.26 o 
 -16   6   2      145.30      135.01     77.46 o 
 -15   6   2       95.64      132.15     68.67 o 
 -14   6   2     1542.51     1605.89     95.19 o 
 -13   6   2      920.37      931.24     81.19 o 
 -12   6   2      123.55       88.19     52.13 o 
 -11   6   2      207.63      167.18     48.65 o 
 -10   6   2       87.63       97.76     38.11 o 
  -9   6   2     1735.69     1668.90     59.35 o 
  -8   6   2       81.89       90.12     31.15 o 
  -7   6   2     1759.54     1609.90     50.40 o 
  -6   6   2     1162.10     1058.48     41.45 o 
  -5   6   2     5267.47     5838.15     75.25 o 
  -4   6   2     7712.75     7969.77     99.15 o 
  -3   6   2      476.16      585.04     69.04 o 
  -2   6   2     7976.83     8668.96    153.90 o 
  -1   6   2     2983.02     2940.68     41.07 o 
   0   6   2     2546.35     2559.35     44.14 o 
   2   6   2    29697.42    34227.17    198.20 o 
   3   6   2       54.57      132.96     30.37 o 
   4   6   2      710.56      842.41     52.75 o 
   5   6   2        0.75       27.31     20.89 o 
   6   6   2      868.88      743.78     37.91 o 
   7   6   2     1568.36     1474.96     49.47 o 
   8   6   2     1449.25     1367.69     52.60 o 
   9   6   2     1927.00     1905.72     63.66 o 
  10   6   2      804.14      848.51     56.37 o 
  11   6   2       60.53       33.43     49.14 o 
  12   6   2      158.12      222.20     57.80 o 
  13   6   2        2.60       72.12     59.93 o 
  14   6   2      129.03      136.66     69.27 o 
  15   6   2       10.88       58.39    112.57 o 
 -16   7   2       48.20        2.14     79.84 o 
 -15   7   2      172.77      161.21     70.58 o 
 -14   7   2      141.39       60.08     62.29 o 
 -13   7   2     1450.63     1366.13     84.35 o 
 -12   7   2       29.10       23.37     50.86 o 
 -11   7   2       85.38       66.71     40.51 o 
 -10   7   2       11.83        9.60     35.21 o 
  -9   7   2       27.82       11.08     32.64 o 
  -8   7   2      128.24       75.12     30.90 o 
  -7   7   2     1105.79      909.60     43.60 o 
  -6   7   2     1241.32     1330.38     45.33 o 
  -5   7   2     8703.48     9745.56    133.57 o 
  -4   7   2     5162.08     5181.56     71.26 o 
  -3   7   2    37041.19    40754.38    240.35 o 
  -2   7   2     2420.07     2674.93     79.23 o 
  -1   7   2      141.75      132.94     18.02 o 
   0   7   2     3956.62     4097.11     47.17 o 
   1   7   2    14509.14    15074.69    180.70 o 
   2   7   2     2153.24     2606.87    249.62 o 
   3   7   2     4181.47     4351.23     62.82 o 
   4   7   2     3364.55     3695.91     51.63 o 
   5   7   2      846.15      795.52     33.78 o 
   6   7   2       43.92       98.98     26.82 o 
   7   7   2     3023.01     3071.18     64.00 o 
   8   7   2      203.09      161.65     35.21 o 
   9   7   2        0.80       36.93     34.77 o 
  10   7   2       60.01       79.96     41.21 o 
  11   7   2      817.66      763.50     69.45 o 
  12   7   2       71.05       98.02     54.25 o 
  13   7   2      109.23      114.13     61.44 o 
  14   7   2      629.20      768.03     99.61 o 
  15   7   2       39.29       27.31    106.90 o 
 -16   8   2      146.44      173.58     89.66 o 
 -15   8   2        0.27      -10.53     66.15 o 
 -14   8   2        6.63       23.48     62.70 o 
 -13   8   2      198.28      195.59     61.50 o 
 -12   8   2      500.69      349.39     62.06 o 
 -11   8   2     1089.62     1129.84     64.09 o 
 -10   8   2      557.16      455.59     48.80 o 
  -9   8   2      189.01      159.12     35.72 o 
  -8   8   2      262.67      181.34     34.49 o 
  -7   8   2     2026.82     2014.96     56.47 o 
  -6   8   2      722.74      826.75     41.58 o 
  -5   8   2    14753.82    16890.73    169.87 o 
  -4   8   2       72.03      175.38     52.07 o 
  -3   8   2      678.70      699.88     29.00 o 
  -2   8   2     3020.47     3207.04     46.53 o 
  -1   8   2      922.52      799.62     27.24 o 
   0   8   2     1347.06     1218.87     26.96 o 
   1   8   2     2956.75     3174.90    113.45 o 
   2   8   2      580.10      584.60     44.50 o 
   3   8   2    23346.40    25844.24    181.26 o 
   5   8   2     4657.28     5080.02     65.97 o 
   6   8   2     3108.72     3161.15     59.31 o 
   7   8   2      420.65      435.67     37.15 o 
   8   8   2     2186.85     2050.73     68.50 o 
   9   8   2      129.80      131.20     39.23 o 
  10   8   2     2849.09     2810.02     90.60 o 
  11   8   2       12.53       57.93     49.38 o 
  12   8   2      481.89      488.75     65.61 o 
  13   8   2      352.87      313.63     66.63 o 
  14   8   2       55.13       87.11     85.36 o 
  15   8   2       63.06       43.18    112.28 o 
 -16   9   2      197.23      254.08     92.49 o 
 -15   9   2       28.86       30.78     70.50 o 
 -14   9   2      521.55      453.88     75.77 o 
 -13   9   2      481.55      489.71     70.98 o 
 -12   9   2        1.07       42.57     50.51 o 
 -11   9   2      188.82      167.17     45.46 o 
 -10   9   2        0.01       -9.10     36.49 o 
  -9   9   2        9.36       38.06     34.82 o 
  -8   9   2     7163.38     7631.15    107.95 o 
  -7   9   2     2992.65     2796.17     64.88 o 
  -6   9   2    11801.05    12124.93    120.86 o 
  -5   9   2     6439.39     7551.97     78.30 o 
  -4   9   2     2218.49     2211.72     43.71 o 
  -3   9   2     1449.99     1377.86     35.52 o 
  -2   9   2     7865.34     8697.43     91.54 o 
  -1   9   2    20904.33    22816.34    261.55 o 
   0   9   2       28.37       95.83     23.61 o 
   1   9   2     7121.74     7788.46     86.52 o 
   2   9   2     2653.20     2378.47     71.57 o 
   3   9   2     5086.32     5169.73     66.16 o 
   4   9   2      721.03      855.43     38.57 o 
   6   9   2      684.33      736.23     47.39 o 
   7   9   2     3037.68     3264.97     66.41 o 
   8   9   2      996.91     1018.40     51.28 o 
   9   9   2     1238.11     1099.40     96.37 o 
  10   9   2     1428.81     1364.10     73.29 o 
  11   9   2     1007.81      902.50     72.75 o 
  12   9   2        3.56       58.43     55.89 o 
  13   9   2       41.96       72.62     74.40 o 
  14   9   2       46.43       87.47     83.17 o 
  15   9   2       54.10      117.49     91.84 o 
 -16  10   2        0.03      -13.68     85.87 o 
 -15  10   2      313.25      300.15     88.77 o 
 -14  10   2      280.16      232.22     70.05 o 
 -13  10   2       34.14       13.00     57.18 o 
 -12  10   2       20.37       43.61     53.64 o 
 -11  10   2      858.03      788.63     61.21 o 
 -10  10   2      202.77      203.76     42.60 o 
  -9  10   2        0.08       34.25     35.31 o 
  -8  10   2      481.74      438.64     42.50 o 
  -7  10   2      495.47      573.55     44.84 o 
  -6  10   2     3521.84     3481.30     98.38 o 
  -5  10   2       54.84       42.97     22.33 o 
  -4  10   2    17913.08    19946.28    128.46 o 
  -3  10   2      186.26      119.92     21.82 o 
  -2  10   2     1301.21     1529.34     52.39 o 
  -1  10   2      240.05      255.10     36.14 o 
   0  10   2    18016.28    19320.76    184.89 o 
   1  10   2    11846.81    13072.97    134.67 o 
   2  10   2     3233.37     3359.86     82.36 o 
   4  10   2     3353.95     3310.85     80.49 o 
   5  10   2       60.35       97.10     28.61 o 
   6  10   2       85.22       72.81     25.78 o 
   7  10   2      838.26      711.28     58.99 o 
   8  10   2     1651.73     1687.53     71.26 o 
   9  10   2     2533.73     2620.82    108.80 o 
  10  10   2      354.31      280.25     52.88 o 
  11  10   2       20.94       23.82     50.08 o 
  12  10   2     1490.53     1515.92     85.82 o 
  13  10   2       41.97      -14.65     71.27 o 
  14  10   2       10.99      -18.62     79.56 o 
  15  10   2      243.75      219.50     96.22 o 
 -16  11   2        9.75      -14.26     89.00 o 
 -15  11   2       81.38       19.33     80.80 o 
 -14  11   2       74.95       73.39     67.83 o 
 -13  11   2      350.75      293.29     67.17 o 
 -12  11   2        1.59       10.29     53.56 o 
 -11  11   2      569.28      565.57     56.36 o 
 -10  11   2       75.37       39.44     38.73 o 
  -9  11   2     1086.42      997.39     56.14 o 
  -8  11   2       11.74       51.19     32.30 o 
  -7  11   2     1310.43     1222.18     50.44 o 
  -6  11   2     4474.73     4678.70     69.40 o 
  -5  11   2     1566.14     1645.35     44.11 o 
  -4  11   2      236.24      317.29     27.27 o 
  -3  11   2       57.04       62.24     21.10 o 
  -2  11   2     4711.75     5007.90     98.44 o 
  -1  11   2     1548.90     1476.80     38.46 o 
   0  11   2      102.45       90.79     18.25 o 
   1  11   2     4595.38     4790.32     84.49 o 
   2  11   2     2441.41     2265.25     73.65 o 
   3  11   2      148.67      156.92     40.84 o 
   4  11   2     5608.71     5999.06     79.02 o 
   5  11   2     1073.25      941.85     57.49 o 
   6  11   2      103.26       90.72     25.42 o 
   7  11   2     2018.32     1969.03     54.27 o 
   8  11   2      727.55      652.03     72.28 o 
   9  11   2      304.76      320.99     51.01 o 
  10  11   2      496.21      434.55     57.91 o 
  11  11   2       69.41       35.33     50.85 o 
  12  11   2      294.35      226.49     73.68 o 
  13  11   2      170.23      146.72     75.36 o 
  14  11   2       74.59      170.71     83.94 o 
  15  11   2        1.72       72.36     95.01 o 
 -15  12   2      337.89      258.74     90.34 o 
 -14  12   2       17.96      -49.61     73.15 o 
 -13  12   2       19.66        3.76     60.24 o 
 -12  12   2     2020.48     2226.13     97.02 o 
 -11  12   2      234.18      150.31     46.22 o 
 -10  12   2      328.51      321.56     47.71 o 
  -9  12   2     1461.36     1404.18     61.57 o 
  -8  12   2       87.90       64.49     32.80 o 
  -7  12   2      304.00      287.28     37.65 o 
  -6  12   2      467.60      362.84     32.41 o 
  -5  12   2      266.02      195.90     26.74 o 
  -4  12   2      524.26      618.10     33.76 o 
  -3  12   2     4081.40     4432.87     62.21 o 
  -2  12   2     6450.04     6715.21     72.33 o 
  -1  12   2      947.26     1048.18     32.76 o 
   0  12   2     5842.44     6463.20    100.49 o 
   1  12   2        0.47       77.08     24.54 o 
   2  12   2     1443.19     1757.17     68.61 o 
   3  12   2     1361.98     1400.40     65.71 o 
   4  12   2      341.63      266.33     33.63 o 
   5  12   2     1925.15     1693.15     52.27 o 
   6  12   2       95.20       91.29     34.65 o 
   7  12   2      266.36      193.63     40.62 o 
   8  12   2      276.76      177.62     43.21 o 
   9  12   2     1802.66     1813.17     95.52 o 
  10  12   2      448.37      395.69     57.64 o 
  11  12   2       24.97      -39.22     62.96 o 
  12  12   2      786.27      723.77     91.84 o 
  13  12   2        3.06       70.25     73.75 o 
  14  12   2       42.32       56.81     86.86 o 
  15  12   2        9.79       38.45     95.32 o 
 -15  13   2      277.43      340.45     93.17 o 
 -14  13   2       16.72      -42.45     70.51 o 
 -13  13   2     1614.75     1689.70     96.69 o 
 -12  13   2      162.21      124.10     58.68 o 
 -11  13   2       15.96       27.54     46.17 o 
 -10  13   2        6.04       16.09     41.40 o 
  -9  13   2      925.60      861.72     56.30 o 
  -8  13   2     3734.97     3832.65     84.45 o 
  -7  13   2     2030.39     1939.85     61.82 o 
  -6  13   2    10812.58    11708.03    132.33 o 
  -5  13   2       97.09       86.36     25.68 o 
  -4  13   2        0.15       29.84     22.15 o 
  -3  13   2     1504.64     1551.19     42.34 o 
  -2  13   2      437.98      497.24     30.34 o 
  -1  13   2    11910.27    13038.32    106.32 o 
   1  13   2      411.95      401.10     30.31 o 
   2  13   2      333.79      258.21     37.28 o 
   3  13   2     1686.21     1641.27     72.28 o 
   4  13   2      140.29      128.37     37.23 o 
   5  13   2      607.67      766.28    107.29 o 
   6  13   2      720.99      683.92     46.74 o 
   7  13   2       70.88      144.86     39.42 o 
   8  13   2        1.60       37.88     39.32 o 
   9  13   2      361.59      330.22     51.13 o 
  10  13   2       24.63       18.30     46.18 o 
  11  13   2       49.11       -6.06     60.57 o 
  12  13   2       32.94       61.96     70.09 o 
  13  13   2       28.01      150.34     79.31 o 
  14  13   2        9.81      -82.48     82.48 o 
 -15  14   2      187.93      157.58     87.81 o 
 -14  14   2      673.16      625.62     96.81 o 
 -13  14   2        0.22       37.64     67.26 o 
 -12  14   2      809.44      740.06     85.33 o 
 -11  14   2     1541.02     1463.68     72.65 o 
 -10  14   2      857.09      929.78     63.66 o 
  -9  14   2      746.87      727.44     56.31 o 
  -8  14   2      553.09      533.61     48.20 o 
  -7  14   2      912.43      879.29     53.40 o 
  -6  14   2     2072.88     1965.04     76.06 o 
  -5  14   2     4843.32     4873.80     73.13 o 
  -4  14   2      128.51      219.49     28.10 o 
  -3  14   2     1041.75      959.76     38.04 o 
  -2  14   2      613.14      632.28     32.95 o 
  -1  14   2     8870.99     9618.77    119.32 o 
   0  14   2     9964.18    10497.01     88.22 o 
   1  14   2      242.46      166.04     30.82 o 
   2  14   2       80.54       81.45     32.77 o 
   3  14   2     7882.40     8421.98    153.82 o 
   4  14   2      603.98      688.68     62.69 o 
   5  14   2      208.46      138.40     30.12 o 
   6  14   2      583.77      554.52     44.30 o 
   7  14   2      185.93      176.86     39.72 o 
   8  14   2       53.84       56.98     40.70 o 
   9  14   2       53.55       33.38     44.05 o 
  10  14   2     1022.80     1120.38     95.62 o 
  11  14   2      246.93      209.85     72.86 o 
  12  14   2      244.78      206.33     77.79 o 
  13  14   2      831.41      881.70    106.30 o 
  14  14   2       52.78       36.72     86.02 o 
 -15  15   2       69.17      167.43     90.78 o 
 -14  15   2      323.73      313.88     87.82 o 
 -13  15   2      293.52      205.14     74.04 o 
 -12  15   2      161.05      105.95     61.01 o 
 -11  15   2        6.65       34.59     46.69 o 
 -10  15   2      309.12      266.52     49.53 o 
  -9  15   2     2419.20     2451.37     83.15 o 
  -8  15   2      660.09      595.86     50.66 o 
  -7  15   2     8222.53     8397.27    116.02 o 
  -6  15   2        0.50       46.52     27.80 o 
  -5  15   2     4965.73     5369.64     77.81 o 
  -4  15   2      645.70      595.95     36.23 o 
  -3  15   2     3522.47     3372.88     59.42 o 
  -2  15   2     4466.52     5016.15     89.64 o 
  -1  15   2       41.77       94.91     23.56 o 
   0  15   2     1887.53     1790.99     45.02 o 
   1  15   2     5988.99     6339.63     65.50 o 
   2  15   2     2875.32     2723.49     52.25 o 
   3  15   2      999.42      798.12     63.44 o 
   4  15   2     1490.04     1669.60     78.67 o 
   5  15   2     3375.69     3180.04     82.95 o 
   6  15   2        0.77      114.53     33.93 o 
   7  15   2      112.35       84.41     37.48 o 
   8  15   2     3545.69     3594.17    121.01 o 
   9  15   2       14.38      -18.97     54.76 o 
  10  15   2     3128.60     3066.91    155.97 o 
  11  15   2      139.12      153.68     74.40 o 
  12  15   2      907.13      895.63    101.02 o 
  13  15   2      441.45      548.47     96.99 o 
  14  15   2      441.46      389.60     99.64 o 
 -15  16   2        8.68       44.07     86.38 o 
 -14  16   2        4.94      -12.57     78.25 o 
 -13  16   2      520.75      500.97     87.75 o 
 -12  16   2      434.01      346.56     76.79 o 
 -11  16   2      192.12      221.27     52.58 o 
 -10  16   2     1312.40     1216.03     68.84 o 
  -9  16   2      363.59      364.42     54.23 o 
  -8  16   2     1103.05     1142.31     61.88 o 
  -7  16   2      762.20      687.84     44.71 o 
  -6  16   2     1026.55     1025.27     55.14 o 
  -5  16   2     1675.57     1537.26     49.15 o 
  -4  16   2     2242.86     2011.95     51.83 o 
  -3  16   2     2928.01     3036.88     61.92 o 
  -2  16   2     1856.73     1993.54     48.72 o 
  -1  16   2       10.00       15.31     22.76 o 
   0  16   2     1123.58      996.91     36.35 o 
   1  16   2     9418.39    10340.18     99.81 o 
   2  16   2     2620.93     2455.09     56.34 o 
   3  16   2      123.93      153.21     46.58 o 
   4  16   2     4124.84     4142.75    113.11 o 
   5  16   2     1268.37     1082.90     79.45 o 
   6  16   2     1526.37     1410.74     73.37 o 
   7  16   2     1402.17     1285.29     86.52 o 
   8  16   2        1.70      -26.66     53.09 o 
   9  16   2       31.05       44.85     58.91 o 
  10  16   2      314.64      289.40     72.92 o 
  11  16   2      129.76       94.35     72.21 o 
  12  16   2      122.95      121.74     78.67 o 
  13  16   2        2.06      -50.46     79.56 o 
  14  16   2        0.84      -48.89     89.00 o 
 -15  17   2      198.35      242.03     91.94 o 
 -14  17   2     1355.54     1860.92    165.01 o 
 -13  17   2      234.28      174.63     79.77 o 
 -12  17   2      213.79      251.75     75.13 o 
 -11  17   2       21.16       22.99     48.63 o 
 -10  17   2      305.62      208.18     49.69 o 
  -9  17   2      426.34      425.38     50.99 o 
  -8  17   2      121.26      101.25     39.88 o 
  -7  17   2     1147.60     1047.70     48.13 o 
  -6  17   2      993.48      932.46     46.10 o 
  -5  17   2      730.09      771.74     42.89 o 
  -4  17   2      106.45       75.44     27.51 o 
  -3  17   2     2927.07     2936.62     59.49 o 
  -2  17   2      841.14      785.83     38.60 o 
  -1  17   2      179.96      151.28     27.62 o 
   0  17   2     3402.26     3423.16     58.54 o 
   1  17   2     3668.34     3847.55     56.79 o 
   2  17   2     6455.79     6220.75    133.78 o 
   3  17   2     2876.57     2933.86     98.56 o 
   4  17   2      120.66       77.80     46.87 o 
   5  17   2     1306.73     1128.34     93.16 o 
   6  17   2       99.54       68.81     35.42 o 
   7  17   2     3404.75     3249.10    152.49 o 
   8  17   2        2.15       -8.20     51.29 o 
   9  17   2      166.49      117.47     62.76 o 
  10  17   2     1211.01     1333.43    101.27 o 
  11  17   2     2297.17     2408.93    123.33 o 
  12  17   2       88.13       44.45     78.79 o 
  13  17   2       28.65      152.02     87.45 o 
  14  17   2      292.23      217.52     97.77 o 
 -14  18   2       24.23       71.57     81.97 o 
 -13  18   2       95.33      131.84     76.10 o 
 -12  18   2        9.86       47.74     70.16 o 
 -11  18   2      203.52      178.95     58.34 o 
 -10  18   2      211.09      165.35     48.89 o 
  -9  18   2      119.62      105.89     44.88 o 
  -8  18   2      198.36      206.24     42.70 o 
  -7  18   2       21.53       66.73     33.01 o 
  -6  18   2     2095.61     1982.45     58.38 o 
  -5  18   2     1093.02     1024.12     45.11 o 
  -4  18   2     3219.09     3052.55     69.36 o 
  -3  18   2       71.67       41.16     26.40 o 
  -2  18   2     3449.68     2995.22     61.17 o 
  -1  18   2     2740.86     2559.86     66.29 o 
   0  18   2     1809.17     1711.97     47.13 o 
   1  18   2     1146.01     1027.13     38.27 o 
   2  18   2       23.50        9.04     26.70 o 
   3  18   2     1071.16      993.20     63.70 o 
   4  18   2       15.38       62.92     48.78 o 
   5  18   2      212.43      203.96     38.59 o 
   6  18   2     3477.61     3692.06    121.76 o 
   7  18   2      232.32      250.38     63.22 o 
   8  18   2      344.97      322.21     73.26 o 
   9  18   2      532.28      517.73     79.31 o 
  10  18   2      349.79      240.54     73.47 o 
  11  18   2        0.60       42.35     72.92 o 
  12  18   2      251.71      259.58     83.70 o 
  13  18   2      809.63      857.11    129.60 o 
  14  18   2      509.83      697.13    156.27 o 
 -14  19   2       62.29      119.60     86.38 o 
 -13  19   2       20.49      -24.03     77.25 o 
 -12  19   2      632.88      730.33     99.69 o 
 -11  19   2      533.93      427.90     66.60 o 
 -10  19   2      138.61      203.14     50.63 o 
  -9  19   2       17.40        9.56     41.19 o 
  -8  19   2      911.57      946.20     61.21 o 
  -7  19   2     1331.90     1365.26     54.73 o 
  -6  19   2       47.91       31.94     31.34 o 
  -5  19   2     2030.66     1862.68     78.33 o 
  -4  19   2       69.45       77.15     29.85 o 
  -3  19   2       85.48       97.19     28.98 o 
  -2  19   2      159.89      215.19     31.55 o 
  -1  19   2     1501.73     1437.86     47.03 o 
   0  19   2      174.83      121.76     28.76 o 
   1  19   2     4676.86     4610.36     66.99 o 
   2  19   2     1371.48     1192.39     38.75 o 
   3  19   2      799.76      742.45     61.03 o 
   4  19   2     2306.77     2526.91    100.60 o 
   5  19   2      217.31      217.29     59.06 o 
   6  19   2     2053.07     2198.81    102.20 o 
   7  19   2      434.80      436.86     73.58 o 
   8  19   2       12.46       20.05     58.81 o 
   9  19   2     1444.77     1371.59    106.23 o 
  10  19   2      292.61      207.36     73.72 o 
  11  19   2     1564.54     1524.59    121.76 o 
  12  19   2        2.62       17.32     80.80 o 
  13  19   2       43.00       88.05     89.00 o 
 -14  20   2       38.75       49.80    116.67 o 
 -13  20   2       41.89        6.81     77.86 o 
 -12  20   2        3.74       43.00     70.40 o 
 -11  20   2        0.04       -7.44     56.23 o 
 -10  20   2       22.87      -16.51     51.25 o 
  -9  20   2       73.94       14.03     42.83 o 
  -8  20   2     2360.75     2179.73     73.92 o 
  -7  20   2     6057.54     6385.88     99.23 o 
  -6  20   2        9.65       -2.20     31.34 o 
  -5  20   2     2180.01     2182.29     60.07 o 
  -4  20   2      223.85      154.14     32.85 o 
  -3  20   2     1853.55     1801.27     54.04 o 
  -2  20   2     2281.36     2228.28     64.19 o 
  -1  20   2      550.46      527.97     38.20 o 
   0  20   2     1713.18     1539.00     49.30 o 
   1  20   2      128.97      108.90     28.43 o 
   2  20   2       91.82       59.27     26.74 o 
   3  20   2     1544.22     1482.66     71.55 o 
   4  20   2     3536.94     3635.78    118.27 o 
   5  20   2        1.17       10.12     50.38 o 
   6  20   2       11.06      113.21     58.01 o 
   7  20   2       28.68      100.42     58.81 o 
   8  20   2      396.66      406.79     75.11 o 
   9  20   2     1455.16     1547.00    107.95 o 
  10  20   2       20.50       40.47     70.09 o 
  11  20   2        6.09       32.72     76.60 o 
  12  20   2      142.08      153.59     86.02 o 
  13  20   2      198.45       76.59     88.08 o 
 -14  21   2      108.25      173.16    120.36 o 
 -13  21   2      379.81      439.83     94.73 o 
 -12  21   2       10.29       55.91     74.27 o 
 -11  21   2       41.09       81.98     61.07 o 
 -10  21   2      199.94      189.63     58.24 o 
  -9  21   2      764.72      802.59     63.43 o 
  -8  21   2      367.29      315.26     50.06 o 
  -7  21   2       80.31       84.15     36.69 o 
  -6  21   2       71.63       50.78     34.17 o 
  -5  21   2     4336.63     4654.54     88.22 o 
  -4  21   2     4582.51     4448.74     88.50 o 
  -3  21   2     1241.75     1232.81     49.84 o 
  -2  21   2       79.54      118.75     32.01 o 
  -1  21   2     1501.82     1231.62     47.53 o 
   0  21   2      378.56      423.36     37.32 o 
   1  21   2     1022.94      921.80     43.23 o 
   2  21   2        3.92        7.23     30.89 o 
   3  21   2      510.37      493.38     57.78 o 
   4  21   2      185.79      165.49     59.50 o 
   5  21   2       64.28       23.71     51.45 o 
   6  21   2      127.59      121.76     59.84 o 
   7  21   2      668.31      531.77     77.78 o 
   8  21   2        1.49       34.43     60.41 o 
   9  21   2     2636.27     2904.54    128.48 o 
  10  21   2        5.92      -11.68     68.47 o 
  11  21   2      667.31      614.65     97.52 o 
  12  21   2        1.50       28.88     85.25 o 
  13  21   2       27.29       63.93     91.78 o 
 -14  22   2        0.29      -54.67    113.98 o 
 -13  22   2       92.97      104.97    105.73 o 
 -12  22   2      190.36      206.89     81.77 o 
 -11  22   2      670.95      815.60     86.52 o 
 -10  22   2     1984.26     2060.82     95.04 o 
  -9  22   2        6.23        3.10     49.55 o 
  -8  22   2       69.84       30.71     41.29 o 
  -7  22   2     2199.62     2187.03     67.74 o 
  -6  22   2      496.50      542.85     45.51 o 
  -5  22   2     6570.84     7092.79    103.55 o 
  -4  22   2     1201.43     1116.99     52.94 o 
  -3  22   2      921.94      940.04     50.83 o 
  -2  22   2       77.38       64.20     32.76 o 
  -1  22   2        3.13       22.48     29.97 o 
   0  22   2      464.66      381.35     37.64 o 
   1  22   2      143.13      107.23     31.78 o 
   2  22   2     1168.57     1032.41     52.40 o 
   3  22   2     1345.60     1268.60     71.04 o 
   4  22   2      244.42      397.04     69.27 o 
   5  22   2     7501.51     8562.62    182.26 o 
   6  22   2      188.90      276.05     67.62 o 
   7  22   2      606.58      666.31     85.90 o 
   8  22   2      458.23      354.50     77.11 o 
   9  22   2      612.01      547.43     86.65 o 
  10  22   2      169.93       67.74     74.40 o 
  11  22   2        0.45       32.14     81.69 o 
  12  22   2        0.60       -0.60     85.26 o 
  13  22   2      119.23      147.95     96.37 o 
 -13  23   2      343.22      366.58    123.31 o 
 -12  23   2      137.97      172.54     86.93 o 
 -11  23   2     2309.69     2722.92    111.17 o 
 -10  23   2      324.25      364.24     69.00 o 
  -9  23   2       91.30      112.22     55.70 o 
  -8  23   2      284.72      270.68     50.99 o 
  -7  23   2     3452.47     3236.20     78.65 o 
  -6  23   2        1.68       11.49     36.56 o 
  -5  23   2     6935.69     7262.86    109.16 o 
  -4  23   2     2421.04     2426.62     66.83 o 
  -3  23   2      113.39       90.71     35.92 o 
  -2  23   2       25.56       43.70     33.10 o 
  -1  23   2     2870.41     2840.34     66.84 o 
   0  23   2      477.80      418.97     38.99 o 
   1  23   2      208.98      190.33     43.31 o 
   2  23   2      537.27      540.38     47.33 o 
   3  23   2     1472.37     1506.37     77.25 o 
   4  23   2      245.52      315.67     67.00 o 
   5  23   2      236.06      253.59     67.14 o 
   6  23   2      108.46      204.86     66.41 o 
   7  23   2      402.14      348.49     75.85 o 
   8  23   2     1312.72     1261.81    108.74 o 
   9  23   2       84.36       95.84     73.23 o 
  10  23   2     1649.33     1816.80    118.95 o 
  11  23   2      182.71       97.43     80.17 o 
  12  23   2       25.12       78.12     88.86 o 
 -13  24   2      183.73      201.45    119.17 o 
 -12  24   2     2478.54     2759.91    140.40 o 
 -11  24   2      393.72      478.18     76.76 o 
 -10  24   2       68.78      101.21     60.65 o 
  -9  24   2      131.55      198.12     59.07 o 
  -8  24   2     2048.53     2078.68     79.33 o 
  -7  24   2      928.92      786.35     68.99 o 
  -6  24   2     7231.24     7398.96    110.77 o 
  -5  24   2       56.30       83.68     38.66 o 
  -4  24   2     1814.16     1796.41     62.59 o 
  -3  24   2        0.53       47.95     34.82 o 
  -2  24   2     7993.79     8424.23    110.93 o 
  -1  24   2      755.37      673.69     58.86 o 
   0  24   2      142.42      108.97     34.50 o 
   1  24   2     1538.99     1542.56     62.30 o 
   2  24   2     2755.75     3006.22    109.03 o 
   3  24   2     4293.50     4367.39    117.12 o 
   4  24   2     3134.36     3070.16    123.14 o 
   5  24   2      953.78     1014.05     92.65 o 
   6  24   2      252.13      283.31     71.53 o 
   7  24   2        5.92       52.74     67.14 o 
   8  24   2      568.69      481.11     85.87 o 
   9  24   2      463.83      320.42     83.17 o 
  10  24   2     4533.38     4887.33    179.99 o 
  11  24   2      226.62      273.14     91.99 o 
  12  24   2      627.21      527.13    106.58 o 
 -13  25   2       23.58      -13.60    119.35 o 
 -12  25   2      157.38      132.87     88.00 o 
 -11  25   2     1114.56     1374.16    147.33 o 
 -10  25   2      253.13      277.69     69.04 o 
  -9  25   2       11.31       25.29     56.07 o 
  -8  25   2      372.69      377.29     56.30 o 
  -7  25   2      150.55       99.77     41.64 o 
  -6  25   2      544.36      564.76     50.77 o 
  -5  25   2        0.01       22.14     37.44 o 
  -4  25   2       13.38       66.98     37.66 o 
  -3  25   2     3096.51     3009.41     74.80 o 
  -2  25   2     1608.08     1584.19     67.35 o 
  -1  25   2        3.25       59.66     35.77 o 
   0  25   2     1034.22      987.10     58.89 o 
   1  25   2      369.20      382.27     47.44 o 
   2  25   2      209.28      186.16     51.45 o 
   3  25   2      361.15      385.50     62.10 o 
   4  25   2      522.50      464.06     65.90 o 
   5  25   2        8.42       33.54     58.21 o 
   6  25   2      224.01      118.64     66.27 o 
   7  25   2     6119.61     7084.53    229.34 o 
   8  25   2     1397.43     1434.58    115.34 o 
   9  25   2        5.36       31.82     73.65 o 
  10  25   2     1401.01     1529.16    124.73 o 
  11  25   2      342.30      252.96     97.30 o 
  12  25   2       44.60       77.95     94.84 o 
 -12  26   2        7.17       45.40     88.32 o 
 -11  26   2       41.50       64.56     81.30 o 
 -10  26   2      384.61      378.96     85.20 o 
  -9  26   2        1.80       29.65     56.37 o 
  -8  26   2      132.15      155.02     52.03 o 
  -7  26   2      123.90      121.38     43.64 o 
  -6  26   2       72.13       53.26     40.61 o 
  -5  26   2     2183.97     2124.87     69.34 o 
  -4  26   2       12.82       65.66     39.24 o 
  -3  26   2      501.28      460.85     47.50 o 
  -2  26   2     2994.04     2985.44     75.23 o 
  -1  26   2      197.16      279.71     46.83 o 
   0  26   2     1924.40     1866.73     94.11 o 
   1  26   2     1240.23     1110.54     67.63 o 
   2  26   2     2045.05     1925.64     87.62 o 
   3  26   2     2278.68     2392.96     96.95 o 
   4  26   2      584.26      620.94     72.83 o 
   5  26   2       65.50       24.39     62.03 o 
   6  26   2      642.69      680.96     96.12 o 
   7  26   2      190.38      184.91     72.71 o 
   8  26   2      628.33      648.42     94.89 o 
   9  26   2       19.91      -46.34     76.60 o 
  10  26   2      364.35      385.59     94.47 o 
  11  26   2      717.09      746.39    120.04 o 
 -12  27   2      273.70      328.17    123.85 o 
 -11  27   2      243.65      205.98     89.44 o 
 -10  27   2      488.65      484.87     99.08 o 
  -9  27   2      709.64      754.57     93.33 o 
  -8  27   2      321.12      189.62     53.71 o 
  -7  27   2     1214.44     1242.72     73.92 o 
  -6  27   2     1765.74     1648.87     66.66 o 
  -5  27   2        2.80       18.87     40.40 o 
  -4  27   2      122.32      143.24     42.33 o 
  -3  27   2     1090.44      963.14     58.79 o 
  -2  27   2      236.96      232.68     42.67 o 
  -1  27   2     2803.11     2927.40     85.11 o 
   0  27   2     2076.91     2098.35     75.20 o 
   1  27   2      749.14      794.98     72.97 o 
   2  27   2      368.11      408.47     62.47 o 
   3  27   2      870.46      949.57     79.56 o 
   4  27   2       47.73       46.47     53.11 o 
   5  27   2     2060.80     2012.31    170.39 o 
   6  27   2       35.49       -6.75     66.87 o 
   7  27   2       87.27       45.85     71.39 o 
   8  27   2     1046.48     1104.47    109.38 o 
   9  27   2       71.31       65.83     80.06 o 
  10  27   2        2.66      121.94     86.28 o 
  11  27   2       51.90      113.74     94.13 o 
 -12  28   2        7.03      -13.63     90.26 o 
 -11  28   2       73.10       91.48     90.29 o 
 -10  28   2       26.51      133.06     82.71 o 
  -9  28   2      213.65      161.95     81.51 o 
  -8  28   2      386.72      363.82     60.26 o 
  -7  28   2      245.93      283.06     56.30 o 
  -6  28   2       67.99       60.50     43.73 o 
  -5  28   2       58.04        7.04     41.87 o 
  -4  28   2     1042.32      988.99     68.43 o 
  -3  28   2        1.99       -6.46     39.84 o 
  -2  28   2      398.23      332.57     53.50 o 
  -1  28   2      448.11      415.97     54.46 o 
   0  28   2       48.86       76.96     44.42 o 
   1  28   2       93.84      138.77     51.96 o 
   2  28   2      229.57      234.96     60.03 o 
   3  28   2     1417.77     1415.36     85.79 o 
   4  28   2     1278.81     1314.24     88.60 o 
   5  28   2        7.01       -0.99     66.27 o 
   6  28   2      924.16      822.39    100.70 o 
   7  28   2      513.16      460.13     93.25 o 
   8  28   2      290.10      230.15     87.44 o 
   9  28   2      523.30      501.78     97.62 o 
  10  28   2        6.54      -18.52     84.56 o 
  11  28   2        4.35      -68.60     91.14 o 
 -11  29   2       16.64        0.94     89.79 o 
 -10  29   2      117.56       96.52     83.17 o 
  -9  29   2      214.41      166.71     82.81 o 
  -8  29   2      664.16      674.07     77.91 o 
  -7  29   2       14.64        2.14     51.12 o 
  -6  29   2     1604.53     1448.24     76.80 o 
  -5  29   2      965.79     1081.97     65.90 o 
  -4  29   2       79.31       90.24     44.51 o 
  -3  29   2      356.64      351.85     54.56 o 
  -2  29   2     1804.73     1670.77     74.25 o 
  -1  29   2      512.36      504.79     56.38 o 
   0  29   2       93.48       82.18     54.20 o 
   1  29   2     2234.22     2405.32     98.44 o 
   2  29   2     1994.34     2143.21     96.25 o 
   3  29   2      242.71      141.61     57.38 o 
   4  29   2      448.70      457.18     72.57 o 
   5  29   2     1029.88     1123.07    108.77 o 
   6  29   2      200.89      183.11     77.00 o 
   7  29   2      790.64      686.05    100.56 o 
   8  29   2        5.47       21.13     80.98 o 
   9  29   2      441.34      379.93     97.09 o 
  10  29   2        0.63        5.83     88.27 o 
 -11  30   2      380.87      398.84    104.21 o 
 -10  30   2        0.35       31.64     87.39 o 
  -9  30   2        7.68       11.08     80.80 o 
  -8  30   2        8.28       -7.35     72.86 o 
  -7  30   2        1.40       12.89     58.26 o 
  -6  30   2      521.47      495.29     61.57 o 
  -5  30   2       15.67       89.18     46.29 o 
  -4  30   2      447.26      419.77     53.14 o 
  -3  30   2      646.56      564.23     62.31 o 
  -2  30   2      320.01      272.66     55.46 o 
  -1  30   2      100.07      100.42     51.08 o 
   0  30   2       27.89        2.69     52.78 o 
   1  30   2      434.26      460.61     70.14 o 
   2  30   2     1267.54     1157.49     87.50 o 
   3  30   2      941.65      875.87     82.91 o 
   4  30   2        2.06      -56.59     56.59 o 
   5  30   2     1139.58     1099.00    109.39 o 
   6  30   2      187.13      152.01     77.97 o 
   7  30   2      726.65      598.60    100.70 o 
   8  30   2        1.07       -5.41     81.75 o 
   9  30   2       17.36      129.34     91.61 o 
  10  30   2      525.78      489.84    111.32 o 
 -10  31   2       96.78       64.35     91.94 o 
  -9  31   2       26.96        6.33     83.17 o 
  -8  31   2       26.42       17.29     75.66 o 
  -7  31   2      301.54      218.76     69.01 o 
  -6  31   2      170.05      133.03     63.30 o 
  -5  31   2       56.22       52.70     54.40 o 
  -4  31   2       25.74      -21.18     51.32 o 
  -3  31   2      701.10      647.91     65.34 o 
  -2  31   2        2.42       34.31     50.13 o 
  -1  31   2       78.50       51.48     57.55 o 
   0  31   2       41.79        5.87     55.01 o 
   1  31   2     2399.33     2411.10    101.78 o 
   2  31   2      435.23      477.83     72.94 o 
   3  31   2      258.88      254.96     67.00 o 
   4  31   2        2.15       53.39     61.58 o 
   5  31   2      337.26      327.52     85.42 o 
   6  31   2       40.22       -7.79     77.57 o 
   7  31   2        3.56       48.29     80.98 o 
   8  31   2       13.26       48.68     86.13 o 
   9  31   2       34.16       83.70     93.17 o 
 -10  32   2      437.13      545.69    108.96 o 
  -9  32   2       34.40      113.30    103.60 o 
  -8  32   2     1150.15     1479.83    123.37 o 
  -7  32   2      201.75      141.93     68.25 o 
  -6  32   2      381.66      341.48     98.01 o 
  -5  32   2      247.82      206.94     73.72 o 
  -4  32   2      258.25      228.59     57.92 o 
  -3  32   2      674.99      665.60     68.00 o 
  -2  32   2       77.01       30.50     53.18 o 
  -1  32   2       99.76      131.61     61.78 o 
   0  32   2     1288.45     1380.58     93.53 o 
   1  32   2      262.04      289.84     68.21 o 
   2  32   2      332.64      340.45     67.64 o 
   3  32   2      144.45      147.42     66.35 o 
   4  32   2     1551.34     1626.11    102.02 o 
   5  32   2       31.98       36.03     78.61 o 
   6  32   2        3.26       51.70     83.00 o 
   7  32   2      166.05      162.23     87.56 o 
   8  32   2      192.75      217.23     94.42 o 
   9  32   2      230.03      189.61    103.23 o 
  -9  33   2        2.72       70.70     90.41 o 
  -8  33   2      129.04      104.01     85.26 o 
  -7  33   2      457.67      527.58     82.30 o 
  -6  33   2     1235.62     1345.59    113.15 o 
  -5  33   2      143.96      107.32     73.47 o 
  -4  33   2      283.97      217.61     76.60 o 
  -3  33   2       13.15       46.86     54.41 o 
  -2  33   2       70.83       21.81     62.31 o 
  -1  33   2      254.84      262.89     68.76 o 
   0  33   2      241.30      318.91     70.53 o 
   1  33   2       64.11       38.33     62.98 o 
   2  33   2     1524.40     1632.71    100.60 o 
   3  33   2      792.67      817.89     90.59 o 
   4  33   2      257.03      289.89     76.97 o 
   5  33   2     1228.51     1410.81    126.10 o 
   6  33   2       49.59       -4.37     80.64 o 
   7  33   2      610.79      637.94    107.02 o 
   8  33   2       33.04       37.51     93.33 o 
  -9  34   2      206.24       38.57     93.72 o 
  -8  34   2      242.59      274.49     92.89 o 
  -7  34   2       16.94        8.66     79.98 o 
  -6  34   2      279.28      289.30     88.10 o 
  -5  34   2      633.49      633.58     93.43 o 
  -4  34   2        1.83       27.46     71.39 o 
  -3  34   2       34.46       53.59     62.88 o 
  -2  34   2      409.04      389.91     73.48 o 
  -1  34   2      206.27      258.65     71.26 o 
   0  34   2      941.40      971.13     91.73 o 
   1  34   2      675.97      612.90     82.23 o 
   2  34   2      239.32      269.40     71.57 o 
   3  34   2     1025.47      964.44    104.58 o 
   4  34   2      210.26      128.39     72.10 o 
   5  34   2        0.12       85.04     83.17 o 
   6  34   2      487.38      419.43    100.16 o 
   7  34   2       74.83       79.49     93.12 o 
   8  34   2       30.82       62.08     95.32 o 
  -8  35   2      112.41       24.13    111.30 o 
  -7  35   2      279.23      288.63     94.42 o 
  -6  35   2        2.05       31.61     83.23 o 
  -5  35   2        4.56      -15.51     77.97 o 
  -4  35   2       62.90       26.80     77.37 o 
  -3  35   2      182.07      196.54     97.88 o 
  -2  35   2      176.82       38.77     73.47 o 
  -1  35   2      443.55      479.18     80.40 o 
   0  35   2     1101.03     1190.44    127.58 o 
   1  35   2      220.99      169.81     71.48 o 
   2  35   2       73.27        4.43     66.27 o 
   3  35   2      216.81      361.37     81.03 o 
   4  35   2        9.00      -31.07     71.48 o 
   5  35   2        7.13      -24.45     86.02 o 
   6  35   2        0.55       29.71     89.66 o 
   7  35   2       40.28       58.98     93.33 o 
  -7  36   2       88.18       24.38     89.64 o 
  -6  36   2      116.40      137.00     91.83 o 
  -5  36   2      350.00      347.23     91.14 o 
  -4  36   2      363.52      307.42    110.72 o 
  -3  36   2        2.11      -30.35     88.52 o 
  -2  36   2        5.69      -10.38     74.40 o 
  -1  36   2      857.31      894.42    105.09 o 
   0  36   2       59.57       80.78     69.90 o 
   1  36   2       60.62       67.04     70.85 o 
   2  36   2        1.01      -21.09     68.60 o 
   3  36   2      276.26      272.76     78.84 o 
   4  36   2       19.28       22.63     74.68 o 
   5  36   2      127.92      118.21     93.98 o 
   6  36   2       24.08      -64.29     90.94 o 
  -6  37   2      321.44      289.48     99.18 o 
  -5  37   2      638.29      718.04    107.28 o 
  -4  37   2        1.99      -96.57     96.57 o 
  -3  37   2        4.69        0.00     99.25 o 
  -2  37   2       93.74       42.65     93.43 o 
  -1  37   2      383.70      372.87     93.98 o 
   0  37   2      245.39      260.56     77.56 o 
   1  37   2      644.61      599.96     88.55 o 
   2  37   2       84.55       77.60     75.15 o 
   3  37   2        0.66       51.59     76.72 o 
   4  37   2       26.20       14.92     78.18 o 
   5  37   2        1.43       36.21     96.11 o 
  -5  38   2      106.91       92.94    112.67 o 
  -4  38   2      585.78      829.54    136.49 o 
  -3  38   2       75.42       74.76    109.10 o 
  -2  38   2        7.40       75.39    104.51 o 
  -1  38   2        0.51      -22.02     96.46 o 
   0  38   2      419.16      453.08     99.96 o 
   1  38   2      270.10      229.40     82.52 o 
   2  38   2        0.76      -20.71     77.51 o 
   3  38   2        8.64       65.97     80.20 o 
   4  38   2       73.62       79.17     80.86 o 
  -4  39   2      127.87      126.17    113.98 o 
  -3  39   2       78.47      -41.11    105.93 o 
  -2  39   2       15.97       84.16    108.42 o 
  -1  39   2     1126.64     1342.00    156.91 o 
   0  39   2      421.71      594.84    111.06 o 
   1  39   2       38.55       62.87     88.27 o 
   2  39   2      442.62      527.16     95.60 o 
   3  39   2        2.81        3.07     82.78 o 
  -1  40   2       61.72       44.68    176.40 o 
   0  40   2      142.07      247.77    124.20 o 
 -16   1   3      394.17      345.53     84.87 o 
 -15   1   3       45.57       50.92     65.92 o 
 -14   1   3      107.24      139.34     62.06 o 
 -13   1   3      953.62      919.54     97.35 o 
 -12   1   3        0.16       -3.58     48.23 o 
 -11   1   3      242.81      238.69     54.16 o 
 -10   1   3     4290.15     4313.44    109.80 o 
  -9   1   3     4808.16     4866.03    141.27 o 
  -8   1   3     1865.42     1868.86     71.51 o 
  -7   1   3     2556.61     2608.88     75.38 o 
  -6   1   3      932.50     1005.22     52.03 o 
  -5   1   3     1043.48      975.75     47.82 o 
  -4   1   3      811.29      686.82     41.17 o 
  -3   1   3      226.87      166.29     29.84 o 
  -2   1   3     7000.06     7212.66    101.85 o 
  -1   1   3      562.27      513.51     38.33 o 
   0   1   3      712.07      646.68     34.97 o 
   1   1   3     7807.30     8287.46    136.89 o 
   2   1   3     3251.46     3247.54     85.42 o 
   3   1   3       10.48       21.15     23.42 o 
   4   1   3     2316.22     2539.35     68.04 o 
   5   1   3     8938.18     9548.04    109.81 o 
   6   1   3       65.16       48.00     29.65 o 
   7   1   3      134.88       94.57     33.15 o 
   8   1   3     1388.33     1317.09     59.46 o 
   9   1   3       36.11       46.58     40.21 o 
  10   1   3      188.36      106.14     45.41 o 
  11   1   3       29.81        2.94     44.71 o 
  12   1   3      109.31       65.98     52.91 o 
  13   1   3       69.77       36.98     63.27 o 
  14   1   3       51.62       51.64     71.21 o 
  15   1   3        1.11       38.74     78.91 o 
 -16   2   3       94.87      234.88     80.53 o 
 -15   2   3      292.86      307.38     75.51 o 
 -14   2   3       94.16       81.01     62.38 o 
 -13   2   3      113.79       80.55     56.53 o 
 -12   2   3       22.72       30.31     49.98 o 
 -11   2   3     2043.30     1999.79     85.33 o 
 -10   2   3      319.56      301.08     53.51 o 
  -9   2   3       74.33       46.44     39.77 o 
  -8   2   3      886.29      969.17     62.79 o 
  -7   2   3     2612.16     2488.02     74.75 o 
  -6   2   3       87.50       64.74     31.83 o 
  -5   2   3     1373.61     1471.88     54.25 o 
  -4   2   3     1000.98      896.25     56.67 o 
  -3   2   3     6833.99     6944.47     85.15 o 
  -2   2   3    16860.10    18196.22    145.35 o 
  -1   2   3     6809.15     6797.62    140.52 o 
   0   2   3     1807.54     1597.56     66.80 o 
   1   2   3     6213.19     6501.52     85.20 o 
   2   2   3     1990.92     1950.28     63.07 o 
   3   2   3     2681.51     3004.83     57.81 o 
   4   2   3        3.77       20.37     25.55 o 
   5   2   3     2364.52     2403.71     59.29 o 
   6   2   3        2.51      -25.04     28.26 o 
   7   2   3      606.68      586.54     45.86 o 
   8   2   3      353.50      274.40     42.59 o 
   9   2   3      160.42       97.50     40.46 o 
  10   2   3        2.14        8.20     41.56 o 
  11   2   3      210.64      176.34     49.50 o 
  12   2   3      731.96      741.65     73.71 o 
  13   2   3      460.22      360.27     65.01 o 
  14   2   3       26.90       40.85     71.80 o 
  15   2   3        7.77       63.85     80.84 o 
 -16   3   3      135.85      116.78     75.47 o 
 -15   3   3      556.46      685.54     87.13 o 
 -14   3   3     1923.25     2154.69    116.63 o 
 -13   3   3       20.45        0.70     54.16 o 
 -12   3   3     1865.29     1742.26     94.18 o 
 -11   3   3        5.27        4.72     46.09 o 
 -10   3   3    10266.59    11230.57    169.73 o 
  -9   3   3      634.41      539.71     45.98 o 
  -8   3   3     4130.44     4109.10     68.20 o 
  -7   3   3     2434.57     2266.41     85.63 o 
  -6   3   3     1476.75     1375.06     55.18 o 
  -5   3   3       34.37       18.17     28.99 o 
  -4   3   3     2124.64     2210.47     60.37 o 
  -3   3   3     6553.58     6603.91     72.32 o 
  -2   3   3     6090.16     6596.55     73.50 o 
  -1   3   3      370.98      369.14     32.19 o 
   0   3   3    12349.53    13125.22    207.53 o 
   1   3   3     2133.52     1954.63     45.40 o 
   2   3   3      524.71      551.89     33.40 o 
   3   3   3      921.69      917.48     38.88 o 
   4   3   3     4483.41     4777.56     91.44 o 
   5   3   3     8393.15     9341.62    108.48 o 
   6   3   3      791.34      700.24     44.05 o 
   7   3   3     1907.52     1819.99     61.55 o 
   8   3   3      439.10      352.56     42.47 o 
   9   3   3     1292.67     1143.77     58.03 o 
  10   3   3      342.10      345.74     48.47 o 
  11   3   3      283.70      229.51     57.80 o 
  12   3   3      371.97      307.04     65.98 o 
  13   3   3      994.72      951.96     84.70 o 
  14   3   3       48.39        0.55     73.27 o 
  15   3   3       12.15      -44.97     94.80 o 
 -16   4   3        2.79        9.65     73.42 o 
 -15   4   3        0.32      -27.71     67.40 o 
 -14   4   3      689.81      542.91     76.36 o 
 -13   4   3       20.79      -22.86     52.20 o 
 -12   4   3      375.85      293.20     59.40 o 
 -11   4   3      295.76      254.64     56.55 o 
 -10   4   3     3212.52     3323.75    122.80 o 
  -9   4   3      288.47      203.90     35.31 o 
  -8   4   3     6638.11     6852.34    135.71 o 
  -7   4   3       34.73       46.16     24.09 o 
  -6   4   3       17.06       -4.35     21.81 o 
  -5   4   3      114.25       63.64     23.17 o 
  -4   4   3      410.43      479.51     35.21 o 
  -3   4   3     2792.64     2848.78     50.93 o 
  -2   4   3     1501.98     1346.50     38.13 o 
  -1   4   3    16853.68    17584.63    122.42 o 
   0   4   3      471.96      459.13     28.39 o 
   1   4   3    12611.94    13343.48    121.37 o 
   2   4   3    12484.47    13413.57    193.84 o 
   3   4   3     3636.59     3903.55     82.13 o 
   4   4   3     6236.16     6690.77     84.83 o 
   5   4   3        0.43        1.40     26.15 o 
   6   4   3     2602.09     2774.46     66.26 o 
   7   4   3     6665.68     7093.36     98.19 o 
   8   4   3       56.97       50.95     34.28 o 
   9   4   3     1535.43     1552.84     62.47 o 
  10   4   3       93.29       41.69     41.36 o 
  11   4   3       11.03       33.69     53.70 o 
  12   4   3       16.79       50.94     58.14 o 
  13   4   3      523.05      493.44     76.66 o 
  14   4   3      107.39       55.78     86.02 o 
  15   4   3        1.08       88.30     98.42 o 
 -16   5   3      513.89      586.78     89.28 o 
 -15   5   3       19.82       90.77     71.25 o 
 -14   5   3      521.36      512.30     77.42 o 
 -13   5   3      443.08      344.20     66.21 o 
 -12   5   3       55.43      -13.50     49.49 o 
 -11   5   3     7766.60     8795.40    159.68 o 
 -10   5   3        5.38       15.62     42.37 o 
  -9   5   3     1421.34     1278.57     84.59 o 
  -8   5   3        5.30        1.54     28.93 o 
  -7   5   3        4.83       -5.06     24.61 o 
  -6   5   3       23.52       -4.56     23.32 o 
  -5   5   3     7717.67     8576.33     93.45 o 
  -4   5   3     1416.36     1590.79     39.02 o 
  -3   5   3     6632.24     6966.91     96.56 o 
  -2   5   3     4126.02     4415.40     61.56 o 
  -1   5   3     5678.41     5528.77     66.86 o 
   0   5   3    10924.21    11356.84    133.40 o 
   1   5   3     7555.34     7965.86     76.60 o 
   2   5   3       55.20        4.13     20.36 o 
   3   5   3      251.32      220.01     26.55 o 
   4   5   3    13934.83    15418.18    118.27 o 
   5   5   3      139.27      119.22     26.09 o 
   6   5   3      442.29      426.60     36.34 o 
   7   5   3     1917.88     1876.56     56.71 o 
   8   5   3      125.60       74.16     35.27 o 
   9   5   3        3.22       20.19     36.93 o 
  10   5   3       31.60       -2.40     45.33 o 
  11   5   3      624.25      614.75     68.62 o 
  12   5   3        5.89      -39.09     55.89 o 
  13   5   3       28.90       29.87     63.45 o 
  14   5   3      514.55      605.40    102.94 o 
  15   5   3       28.27      119.96     98.23 o 
 -16   6   3      232.86      298.53     81.98 o 
 -15   6   3      827.66     1179.03     99.78 o 
 -14   6   3       47.03       28.63     63.79 o 
 -13   6   3      123.28       81.84     59.62 o 
 -12   6   3      298.84      220.30     58.07 o 
 -11   6   3        0.27       40.54     48.34 o 
 -10   6   3      140.52       56.74     45.31 o 
  -9   6   3      678.00      600.78     45.50 o 
  -8   6   3      466.45      427.44     38.63 o 
  -7   6   3     1809.89     1821.53     53.92 o 
  -6   6   3        0.04      -22.29     24.39 o 
  -5   6   3     8287.27     9334.47     99.76 o 
  -4   6   3     1087.63     1025.12     31.87 o 
  -3   6   3     4325.56     4522.54     56.85 o 
  -2   6   3      131.89       89.68     22.99 o 
  -1   6   3      516.47      600.41     31.42 o 
   0   6   3      717.02      678.55     30.51 o 
   1   6   3    12145.69    13012.98    126.63 o 
   2   6   3     1221.81     1096.70     48.59 o 
   3   6   3      629.85      544.54     47.97 o 
   4   6   3     3033.22     3230.31     65.06 o 
   5   6   3     4298.34     4435.43     81.25 o 
   6   6   3    10559.04    11506.14    121.78 o 
   7   6   3        1.62        7.79     29.37 o 
   8   6   3      316.80      282.00     39.54 o 
   9   6   3      173.42       91.28     39.46 o 
  10   6   3      144.44       52.33     49.59 o 
  11   6   3      330.73      307.29     61.25 o 
  12   6   3       53.64       27.26     55.96 o 
  13   6   3      126.81       66.88     77.86 o 
  14   6   3      572.69      543.37     98.37 o 
  15   6   3       37.70       90.22    123.05 o 
 -16   7   3       13.20       92.88     76.24 o 
 -15   7   3       25.07       49.64     68.62 o 
 -14   7   3       13.15      -58.57     58.57 o 
 -13   7   3      186.41      162.78     62.66 o 
 -12   7   3      109.60       82.31     54.65 o 
 -11   7   3     4060.12     4227.11    131.96 o 
 -10   7   3      278.11      178.69     48.91 o 
  -9   7   3       28.89        3.09     33.19 o 
  -8   7   3      984.72      906.34     48.06 o 
  -7   7   3      242.46      248.28     33.48 o 
  -6   7   3    10163.34    10283.58    110.46 o 
  -5   7   3     2921.23     2914.92     61.00 o 
  -4   7   3     1156.56      955.02     33.05 o 
  -3   7   3     7022.01     7456.30    113.67 o 
  -2   7   3      503.76      538.64     31.35 o 
  -1   7   3     1349.98     1377.60     38.14 o 
   0   7   3       49.92       26.64     19.65 o 
   1   7   3     1760.77     1754.64     45.31 o 
   2   7   3      474.75      560.26     35.78 o 
   3   7   3     4202.89     4543.41     66.25 o 
   4   7   3     6544.01     6998.34     96.26 o 
   5   7   3     1580.08     1540.34     43.62 o 
   6   7   3      218.17      200.84     31.03 o 
   7   7   3     1384.45     1357.99     58.33 o 
   8   7   3        1.29      -25.49     32.10 o 
   9   7   3      263.02      190.88     49.16 o 
  10   7   3      218.21      201.12     53.59 o 
  11   7   3      136.46      122.27     57.49 o 
  12   7   3      379.21      404.01     69.80 o 
  13   7   3        3.55      -34.48     74.80 o 
  14   7   3      258.08      194.95     92.46 o 
 -16   8   3      349.89      395.65     89.09 o 
 -15   8   3        3.02       62.86     70.74 o 
 -14   8   3      945.79     1052.75    121.01 o 
 -13   8   3      489.38      458.52     71.83 o 
 -12   8   3       80.52       -4.97     50.88 o 
 -11   8   3     1924.28     1993.79    111.22 o 
 -10   8   3     1469.51     1498.45     74.73 o 
  -9   8   3      762.84      698.14     49.39 o 
  -8   8   3      214.64      171.83     35.57 o 
  -7   8   3      654.16      592.94     42.15 o 
  -6   8   3      786.87      767.68     41.57 o 
  -5   8   3      334.09      241.03     24.98 o 
  -4   8   3      443.75      451.64     29.40 o 
  -3   8   3       16.43       -1.70     19.88 o 
  -2   8   3      963.16     1000.27     33.27 o 
  -1   8   3     2360.66     2318.26     46.28 o 
   0   8   3      867.47      854.12     32.10 o 
   1   8   3     4425.78     4376.77    117.73 o 
   2   8   3     3222.88     3238.14    101.77 o 
   3   8   3     3999.55     3981.37    106.81 o 
   4   8   3       88.52       83.31     20.54 o 
   5   8   3     6831.54     6863.00     77.42 o 
   6   8   3      229.12      154.35     28.68 o 
   7   8   3      409.68      352.20     37.88 o 
   8   8   3     4210.81     4632.98    102.54 o 
   9   8   3     3026.89     3072.15     93.35 o 
  10   8   3        7.53       14.21     48.39 o 
  11   8   3        7.93       26.04     53.88 o 
  12   8   3      300.92      220.66     78.04 o 
  13   8   3       29.53        2.43     78.61 o 
  14   8   3        6.69       16.39     87.12 o 
 -16   9   3      247.23      149.28     83.41 o 
 -15   9   3      124.91      193.41     74.73 o 
 -14   9   3       32.09      -23.02     64.70 o 
 -13   9   3      202.46      119.24     61.71 o 
 -12   9   3      501.13      365.12     69.54 o 
 -11   9   3      316.92      221.47     55.90 o 
 -10   9   3     2319.74     2308.27     98.46 o 
  -9   9   3     2366.69     2141.03     67.86 o 
  -8   9   3        2.39       31.75     32.47 o 
  -7   9   3        2.26       13.31     28.99 o 
  -6   9   3    11184.14    12117.04    130.33 o 
  -5   9   3     4751.14     4412.02     68.43 o 
  -4   9   3       61.08       50.88     21.44 o 
  -3   9   3     2741.76     2811.40     51.75 o 
  -2   9   3      323.35      314.56     40.67 o 
  -1   9   3      243.21      240.69     25.75 o 
   0   9   3      164.83      136.96     21.07 o 
   1   9   3     5615.26     5751.14    115.54 o 
   2   9   3    13868.03    14999.31    127.59 o 
   3   9   3      592.82      569.88     75.81 o 
   4   9   3      998.31      885.68     60.08 o 
   5   9   3      663.23      658.50     45.38 o 
   6   9   3      248.31      187.71     30.33 o 
   7   9   3      469.85      411.69     54.21 o 
   8   9   3     1676.33     1774.74     73.21 o 
   9   9   3      171.60      131.09     48.72 o 
  10   9   3      255.35       89.02     51.09 o 
  11   9   3      750.18      775.05     91.84 o 
  12   9   3     1597.34     1768.28    114.91 o 
  13   9   3       39.45       74.89     76.24 o 
  14   9   3        0.00      130.25     88.94 o 
 -16  10   3        8.64      127.91     92.93 o 
 -15  10   3      100.13      109.96     74.27 o 
 -14  10   3      605.14      551.28     81.45 o 
 -13  10   3       34.29       69.64     59.93 o 
 -12  10   3       52.22       57.68     53.81 o 
 -11  10   3        2.57      -29.29     48.81 o 
 -10  10   3        4.21       17.38     38.24 o 
  -9  10   3     1073.85     1018.02     57.72 o 
  -8  10   3     1542.71     1404.01     56.21 o 
  -7  10   3      143.03      128.24     33.06 o 
  -6  10   3      585.72      598.29     39.87 o 
  -5  10   3        3.73       20.92     22.63 o 
  -4  10   3      154.15      177.28     25.05 o 
  -3  10   3    49168.25    57643.66    255.90 o 
  -2  10   3      150.93      185.04     24.12 o 
  -1  10   3       18.77       12.76     18.33 o 
   0  10   3     4760.82     4758.60     74.60 o 
   1  10   3      900.72      807.47     40.69 o 
   2  10   3       88.64      104.23     42.31 o 
   3  10   3     3208.35     3312.65     94.13 o 
   4  10   3        0.47       15.91     26.20 o 
   5  10   3      511.63      456.95     65.21 o 
   6  10   3      240.35      187.89     37.46 o 
   7  10   3     3432.17     3407.02     87.75 o 
   8  10   3      669.47      623.26     58.13 o 
   9  10   3      548.11      457.30     57.96 o 
  10  10   3       31.54       17.14     61.71 o 
  11  10   3      122.04      133.73     72.21 o 
  12  10   3        4.86        5.19     71.39 o 
  13  10   3      478.94      579.38     98.37 o 
  14  10   3      225.70      204.65     92.60 o 
 -15  11   3        0.13       12.92     72.77 o 
 -14  11   3       18.96       34.53     64.75 o 
 -13  11   3      508.52      468.06     74.64 o 
 -12  11   3      316.90      418.74     69.14 o 
 -11  11   3       77.04       59.66     52.68 o 
 -10  11   3      285.07      210.88     44.95 o 
  -9  11   3       12.64       14.85     35.43 o 
  -8  11   3     5803.42     6083.52    141.73 o 
  -7  11   3     3146.35     3064.66     72.76 o 
  -6  11   3       85.52       25.65     24.35 o 
  -5  11   3     3690.63     3685.90     61.32 o 
  -4  11   3      286.83      262.22     27.51 o 
  -3  11   3    15525.17    17692.90    126.59 o 
  -2  11   3     6116.08     6255.18     72.04 o 
  -1  11   3      104.29      100.10     20.55 o 
   0  11   3     1302.67     1206.25     34.15 o 
   1  11   3      514.41      582.94     76.48 o 
   2  11   3     4201.26     4304.84    103.57 o 
   3  11   3      613.42      530.99     56.19 o 
   4  11   3     1279.07     1165.88     70.80 o 
   5  11   3     3213.38     3238.88     69.91 o 
   6  11   3      252.41      174.03     38.30 o 
   7  11   3     3492.76     3548.43     87.92 o 
   8  11   3     4172.99     4292.93    100.86 o 
   9  11   3       77.01      117.80     49.16 o 
  10  11   3     3891.93     4441.00    143.75 o 
  11  11   3        0.68       -6.40     65.50 o 
  12  11   3       12.36      -25.96     74.91 o 
  13  11   3      530.90      545.32    109.32 o 
  14  11   3      443.99      463.34    105.00 o 
 -15  12   3      274.29      301.90     90.65 o 
 -14  12   3      822.62     1052.61     95.04 o 
 -13  12   3      122.47      131.76     62.59 o 
 -12  12   3        3.34      -28.00     54.60 o 
 -11  12   3        4.77       19.42     52.07 o 
 -10  12   3      323.52      276.54     47.74 o 
  -9  12   3      610.95      472.52     47.99 o 
  -8  12   3      118.85       44.02     35.54 o 
  -7  12   3     2080.63     2025.41     64.51 o 
  -6  12   3      107.82       96.61     26.86 o 
  -5  12   3     1594.57     1624.77     46.34 o 
  -4  12   3      977.22      967.74     47.56 o 
  -2  12   3     1675.42     1521.55     41.43 o 
  -1  12   3       40.16       16.64     20.36 o 
   0  12   3     3095.32     3227.54     53.20 o 
   1  12   3      136.07       51.26     25.59 o 
   2  12   3      226.92      158.73     45.89 o 
   3  12   3     1479.73     1359.46     70.02 o 
   4  12   3      162.27       95.59     58.84 o 
   5  12   3      374.00      291.37     35.86 o 
   6  12   3      112.64       56.90     33.83 o 
   7  12   3     3277.30     3329.03     98.56 o 
   8  12   3        1.80       89.97     43.35 o 
   9  12   3     1650.48     1704.50     99.18 o 
  10  12   3      602.55      471.85     79.27 o 
  11  12   3      107.59       26.56     67.83 o 
  12  12   3       49.65       58.09     74.27 o 
  13  12   3      956.86     1241.45    120.35 o 
  14  12   3      702.63      992.42    118.23 o 
 -15  13   3      318.89      317.45     95.32 o 
 -14  13   3      137.58      121.06     70.44 o 
 -13  13   3      849.89     1071.94     93.33 o 
 -12  13   3      241.99      172.87     61.86 o 
 -11  13   3      360.87      332.06     63.34 o 
 -10  13   3       29.61        7.55     42.77 o 
  -9  13   3      349.09      224.21     44.34 o 
  -8  13   3     4404.88     4332.17     90.65 o 
  -7  13   3        4.18      -10.31     27.46 o 
  -6  13   3      322.29      334.88     33.48 o 
  -5  13   3     4030.52     4243.43     92.18 o 
  -4  13   3     9514.51     9962.59    100.91 o 
  -3  13   3      420.27      404.90     32.36 o 
  -2  13   3     1312.41     1224.93     39.73 o 
  -1  13   3     3287.43     3016.09     52.61 o 
   0  13   3       31.39       36.36     20.05 o 
   1  13   3     3761.20     3928.05    118.82 o 
   2  13   3      128.39       75.87     42.19 o 
   3  13   3      306.01      272.63     50.11 o 
   4  13   3     5359.04     5670.06    171.13 o 
   5  13   3       71.39       81.83     47.54 o 
   6  13   3      638.41      523.60     74.45 o 
   7  13   3      230.48      201.34     43.28 o 
   8  13   3     4410.11     4719.02    140.04 o 
   9  13   3      600.48      575.77     79.56 o 
  10  13   3      129.33      194.74     70.40 o 
  11  13   3      408.44      434.85     88.10 o 
  12  13   3      956.07     1084.01    110.87 o 
  13  13   3      223.63      190.11     87.56 o 
  14  13   3        4.12        8.35     91.24 o 
 -15  14   3       87.21       91.08     84.72 o 
 -14  14   3        0.88       32.44     69.61 o 
 -13  14   3        1.80       31.67     64.41 o 
 -12  14   3       62.59       31.37     56.74 o 
 -11  14   3      387.91      282.25     63.44 o 
 -10  14   3     1573.30     1687.03     77.66 o 
  -9  14   3        1.89       21.21     37.91 o 
  -8  14   3      968.53      896.92     62.00 o 
  -7  14   3     8292.92     8956.94    104.40 o 
  -6  14   3      825.78      807.90     42.06 o 
  -5  14   3      140.01      109.71     27.33 o 
  -4  14   3      104.34      108.03     27.37 o 
  -3  14   3      103.49       77.91     25.01 o 
  -2  14   3     1825.43     1716.82     45.76 o 
  -1  14   3     1986.37     1838.98     57.26 o 
   0  14   3      226.76      204.41     23.09 o 
   1  14   3      767.36      754.47     42.57 o 
   2  14   3      113.07       92.09     43.04 o 
   3  14   3     3037.43     2866.19    195.35 o 
   4  14   3      567.65      525.77     63.44 o 
   5  14   3      136.69      122.60     52.47 o 
   6  14   3     1399.25     1409.08     90.70 o 
   7  14   3     1468.18     1448.15     90.29 o 
   8  14   3      249.23      210.40     64.50 o 
   9  14   3     1091.80     1067.02     96.99 o 
  10  14   3      392.09      353.95     81.64 o 
  11  14   3      753.12      927.84    103.57 o 
  12  14   3      352.24      395.23     90.78 o 
  13  14   3       19.06       81.93     89.00 o 
  14  14   3      663.70      563.23    106.92 o 
 -15  15   3        7.58      -59.64     86.65 o 
 -14  15   3        0.15       -6.88     79.44 o 
 -13  15   3       35.04       32.14     66.52 o 
 -12  15   3       18.20      -30.70     56.62 o 
 -11  15   3      595.29      667.59     73.80 o 
 -10  15   3      726.35      776.29     61.94 o 
  -9  15   3       87.07       66.32     40.87 o 
  -8  15   3      164.99      107.77     39.60 o 
  -7  15   3     1935.85     1796.10     55.62 o 
  -6  15   3     3138.14     3242.09     66.28 o 
  -5  15   3      552.00      538.18     38.31 o 
  -4  15   3      770.52      777.80     40.68 o 
  -3  15   3      420.69      370.87     34.07 o 
  -2  15   3     8261.59     8725.31    108.59 o 
  -1  15   3     2244.26     2052.89     47.35 o 
   0  15   3     5798.42     5921.36     68.34 o 
   1  15   3      621.96      493.73     40.69 o 
   2  15   3     3742.49     4236.75    111.53 o 
   3  15   3      344.86      437.68     63.15 o 
   4  15   3     4168.06     4154.04    118.83 o 
   5  15   3      885.81      788.32     87.45 o 
   6  15   3     1811.42     1797.93     98.42 o 
   7  15   3      200.57      147.19     76.72 o 
   8  15   3       16.47       38.15     56.86 o 
   9  15   3      897.78      969.04     93.23 o 
  10  15   3        6.61       32.52     64.22 o 
  11  15   3        9.36       57.81     72.07 o 
  12  15   3      242.83      276.65     88.84 o 
  13  15   3       14.27        6.89     87.56 o 
  14  15   3       29.30      -93.23     93.23 o 
 -15  16   3      362.58      336.41     97.77 o 
 -14  16   3       22.91      -45.98     76.64 o 
 -13  16   3      249.24      333.07     74.99 o 
 -12  16   3        3.78       44.78     61.16 o 
 -11  16   3       58.03       -8.21     55.89 o 
 -10  16   3      374.36      346.29     53.85 o 
  -9  16   3      831.81      856.07     60.19 o 
  -8  16   3     1458.57     1266.08     61.07 o 
  -7  16   3     1115.56     1031.14     48.90 o 
  -6  16   3     1082.28      968.68     46.14 o 
  -5  16   3     5868.17     5873.53     85.00 o 
  -4  16   3     8353.02     9125.03    102.39 o 
  -3  16   3      278.68      289.42     31.98 o 
  -2  16   3     1116.19     1024.25     52.31 o 
  -1  16   3     1696.49     1577.01     44.19 o 
   0  16   3      832.71      700.50     33.85 o 
   1  16   3      274.38      185.94     34.17 o 
   2  16   3      650.86      730.84     67.70 o 
   3  16   3       63.55       40.53     47.87 o 
   4  16   3      996.51     1028.34     81.75 o 
   5  16   3      836.23      864.48     80.23 o 
   6  16   3       19.10       23.23     52.89 o 
   7  16   3      194.05      177.12     61.10 o 
   8  16   3       14.75      -48.26     58.38 o 
   9  16   3        1.70      106.58     65.05 o 
  10  16   3      176.27      131.32     72.21 o 
  11  16   3       56.56       33.38     74.40 o 
  12  16   3       86.28      110.97     83.17 o 
  13  16   3       36.84      -14.21     88.94 o 
 -15  17   3       31.80      102.17     90.69 o 
 -14  17   3        1.83      -24.68     84.67 o 
 -13  17   3      370.31      411.61     88.58 o 
 -12  17   3        3.88       46.25     60.97 o 
 -11  17   3        4.13       41.69     58.45 o 
 -10  17   3      533.69      500.23     73.06 o 
  -9  17   3     1884.90     1655.21     69.65 o 
  -8  17   3     2320.41     2375.39     76.32 o 
  -7  17   3       41.40        4.36     31.78 o 
  -6  17   3      249.03      151.13     32.71 o 
  -5  17   3      771.87      789.55     43.90 o 
  -4  17   3        3.42       22.68     27.36 o 
  -3  17   3     4674.94     4867.41     76.44 o 
  -2  17   3       17.09       25.37     26.37 o 
  -1  17   3       41.03       11.20     24.26 o 
   0  17   3      189.83      168.73     26.20 o 
   1  17   3       71.35       71.38     30.14 o 
   2  17   3     3174.83     3441.48    107.28 o 
   3  17   3      152.58       81.32     47.90 o 
   4  17   3     1596.38     1499.49     85.25 o 
   5  17   3      544.25      539.95     73.72 o 
   6  17   3      808.88      787.00     81.64 o 
   7  17   3     2620.68     2630.67    121.21 o 
   8  17   3      159.04      204.86     67.90 o 
   9  17   3      853.74      851.10     93.33 o 
  10  17   3      128.87      119.13     72.09 o 
  11  17   3       16.60      -11.80     75.66 o 
  12  17   3       29.31       67.02     83.23 o 
  13  17   3       97.76       43.47     94.13 o 
 -14  18   3      313.35      418.99     97.90 o 
 -13  18   3      612.84      565.10    168.07 o 
 -12  18   3       18.87      -10.09     63.32 o 
 -11  18   3      277.71      225.25     62.29 o 
 -10  18   3        0.10       20.17     46.17 o 
  -9  18   3       37.89       -5.61     41.71 o 
  -8  18   3     1269.15     1140.59     63.85 o 
  -7  18   3     1740.64     1549.57     68.99 o 
  -6  18   3     3766.05     3788.44     76.26 o 
  -5  18   3      244.28      179.78     33.58 o 
  -4  18   3       16.04       16.13     28.49 o 
  -3  18   3       11.01        0.43     27.56 o 
  -2  18   3     1287.88     1202.24     45.56 o 
  -1  18   3     1416.34     1299.36     51.75 o 
   0  18   3     4039.90     3861.36     89.07 o 
   1  18   3     2173.81     2122.61     58.86 o 
   2  18   3     2010.64     2110.40    140.65 o 
   3  18   3      341.87      248.06     60.41 o 
   4  18   3      954.88     1136.26     84.62 o 
   5  18   3     5283.55     5895.74    151.00 o 
   6  18   3      182.14      123.86     72.74 o 
   7  18   3     2225.73     2163.46    108.60 o 
   8  18   3        9.68      -29.43     60.27 o 
   9  18   3      608.64      570.24     86.86 o 
  10  18   3        4.39      -33.76     69.19 o 
  11  18   3        8.38       94.98     76.41 o 
  12  18   3       12.93        0.34     81.69 o 
  13  18   3       17.23       53.44     94.69 o 
 -14  19   3       27.22       13.99     83.15 o 
 -13  19   3       24.25      -43.91     73.15 o 
 -12  19   3      257.83      210.47     77.86 o 
 -11  19   3      386.07      400.12     70.14 o 
 -10  19   3       78.34       76.29     48.97 o 
  -9  19   3       24.60       10.07     44.03 o 
  -8  19   3        9.83      -10.47     40.44 o 
  -7  19   3     2097.22     2012.94     63.36 o 
  -6  19   3       41.98        4.48     31.41 o 
  -5  19   3      418.38      415.20     39.88 o 
  -4  19   3        0.64      -13.01     29.66 o 
  -3  19   3      393.22      316.44     35.92 o 
  -2  19   3     1359.65     1242.79     48.12 o 
  -1  19   3     1334.51     1289.21     46.52 o 
   0  19   3     6566.17     6409.24     79.37 o 
   1  19   3     2438.70     2370.72    107.33 o 
   2  19   3       29.44       49.07     48.69 o 
   3  19   3      572.16      548.70     72.21 o 
   4  19   3     2722.63     2664.00    108.77 o 
   5  19   3     1806.43     1841.37     98.99 o 
   6  19   3       25.02       25.29     59.14 o 
   7  19   3     3562.67     3773.12    154.16 o 
   8  19   3        3.02      -39.05     63.44 o 
   9  19   3      327.41      281.71     79.31 o 
  10  19   3      223.05       78.65     72.68 o 
  11  19   3      235.94      244.00     85.90 o 
  12  19   3       19.87       13.82     85.20 o 
  13  19   3       24.04       85.43     94.47 o 
 -14  20   3       13.70       11.93     85.61 o 
 -13  20   3      147.67       37.69     77.57 o 
 -12  20   3       38.24       41.86     73.89 o 
 -11  20   3     1125.29     1347.07    113.89 o 
 -10  20   3     3833.69     4359.10    108.04 o 
  -9  20   3       82.27       83.02     45.75 o 
  -8  20   3      470.14      345.31     50.73 o 
  -7  20   3     2291.38     2312.41     67.60 o 
  -6  20   3      929.06      864.02     50.43 o 
  -5  20   3      415.38      377.58     41.76 o 
  -4  20   3      187.30      176.82     34.53 o 
  -3  20   3       80.61       64.79     31.45 o 
  -2  20   3       47.30       82.87     29.95 o 
  -1  20   3     1552.31     1437.47     49.29 o 
   0  20   3      656.59      516.30     54.29 o 
   1  20   3     1187.86     1059.21     52.23 o 
   2  20   3       25.30       41.08     52.47 o 
   3  20   3      332.57      370.04     68.47 o 
   4  20   3      124.96      127.43     59.84 o 
   5  20   3        7.69      -24.55     56.01 o 
   6  20   3     2446.70     2354.65    111.32 o 
   7  20   3      194.18       95.83     62.61 o 
   8  20   3      346.37      304.59     75.78 o 
   9  20   3      200.89      255.90     78.79 o 
  10  20   3      106.79       61.79     75.18 o 
  11  20   3      456.41      415.30     94.03 o 
  12  20   3        0.44      -53.95     84.62 o 
 -14  21   3      279.87      251.53     96.79 o 
 -13  21   3      131.69      116.95     83.52 o 
 -12  21   3      144.00      123.78     79.31 o 
 -11  21   3      131.00      168.89     75.36 o 
 -10  21   3      328.27      276.52     56.83 o 
  -9  21   3     1463.87     1604.36     88.74 o 
  -8  21   3      932.62      905.68     64.71 o 
  -7  21   3      121.67      133.42     39.55 o 
  -6  21   3      340.19      268.64     40.61 o 
  -5  21   3      794.13      744.45     48.95 o 
  -4  21   3      870.06      790.50     49.95 o 
  -3  21   3     1792.96     1821.55     58.69 o 
  -2  21   3     4152.53     4144.55    112.54 o 
  -1  21   3     1041.30      931.12     47.80 o 
   0  21   3     4886.56     4686.19     90.00 o 
   1  21   3     1652.56     1525.36     58.77 o 
   2  21   3      217.95      123.93     56.95 o 
   3  21   3     5610.76     6466.61    174.00 o 
   4  21   3      244.05      168.29     61.95 o 
   5  21   3      547.47      467.56     76.60 o 
   6  21   3     1015.84      947.92     93.17 o 
   7  21   3       81.02       95.55     67.70 o 
   8  21   3      171.17      151.24     72.21 o 
   9  21   3      446.88      343.31     81.20 o 
  10  21   3      343.58      445.82     92.60 o 
  11  21   3        2.72      -50.26     80.17 o 
  12  21   3      198.05       78.76     92.60 o 
 -13  22   3       27.13        1.75     82.26 o 
 -12  22   3       77.78       92.46     79.44 o 
 -11  22   3      139.41      239.19     67.24 o 
 -10  22   3      655.46      775.09     70.05 o 
  -9  22   3      229.13      178.98     52.53 o 
  -8  22   3        0.51      -11.57     45.13 o 
  -7  22   3     2355.41     2231.56     69.09 o 
  -6  22   3     2771.01     2806.50    103.77 o 
  -5  22   3       69.73       21.11     34.84 o 
  -4  22   3     1496.09     1394.42     56.50 o 
  -3  22   3      260.38      269.85     39.66 o 
  -2  22   3     2282.90     2094.02     65.60 o 
  -1  22   3      101.24       64.22     31.60 o 
   0  22   3     1043.56      966.56     56.43 o 
   1  22   3       47.77       63.80     36.94 o 
   2  22   3      494.60      501.83     61.98 o 
   3  22   3      341.93      311.34     68.91 o 
   4  22   3     1375.75     1308.71     95.43 o 
   5  22   3        1.68      -54.41     54.41 o 
   6  22   3        6.86        2.30     61.88 o 
   7  22   3      100.80        6.22     66.27 o 
   8  22   3       77.55       78.61     72.21 o 
   9  22   3      130.22      208.50     80.64 o 
  10  22   3      534.95      418.55     94.60 o 
  11  22   3      386.31      426.94    106.89 o 
  12  22   3       58.68       77.06     92.49 o 
 -13  23   3        5.66      -42.53     84.18 o 
 -12  23   3      392.12      428.93     91.61 o 
 -11  23   3      762.65      775.88     82.88 o 
 -10  23   3     1137.78     1039.51     85.66 o 
  -9  23   3       13.46        7.78     48.48 o 
  -8  23   3     1072.10     1079.58     70.02 o 
  -7  23   3       33.54       26.50     38.88 o 
  -6  23   3     3084.61     3018.58     77.17 o 
  -5  23   3       20.82       70.92     36.47 o 
  -4  23   3      202.47      146.45     38.55 o 
  -3  23   3     5685.44     5774.39     94.72 o 
  -2  23   3      602.08      475.64     43.37 o 
  -1  23   3     1807.65     1811.27     67.40 o 
   0  23   3       35.60       44.54     37.91 o 
   1  23   3      368.38      329.17     57.83 o 
   2  23   3     2720.69     2581.64     94.10 o 
   3  23   3      298.95      225.69     71.09 o 
   4  23   3     1074.48     1107.94    127.91 o 
   5  23   3       42.37       65.18     64.95 o 
   6  23   3      674.41      577.53     86.07 o 
   7  23   3      140.01      101.44     68.19 o 
   8  23   3      457.27      349.87     82.26 o 
   9  23   3       56.42       -3.87     73.65 o 
  10  23   3       20.12      -28.00     80.80 o 
  11  23   3       99.52       96.91     91.94 o 
  12  23   3        2.69       65.51     98.21 o 
 -13  24   3      158.19      297.01    146.06 o 
 -12  24   3       27.29       90.45     83.60 o 
 -11  24   3       80.83       89.57     67.17 o 
 -10  24   3       96.07       37.10     61.40 o 
  -9  24   3      140.44      142.03     53.95 o 
  -8  24   3       21.23        0.77     47.48 o 
  -7  24   3      405.52      336.38     47.66 o 
  -6  24   3        0.35        1.28     37.48 o 
  -5  24   3     3609.60     3543.98     82.02 o 
  -4  24   3     4376.21     4571.27     89.58 o 
  -3  24   3       45.15       34.54     36.65 o 
  -2  24   3        0.32        1.73     39.56 o 
  -1  24   3       73.43       59.35     40.16 o 
   0  24   3      142.40      116.17     41.27 o 
   1  24   3       41.55       31.48     49.21 o 
   2  24   3      161.02      174.06     54.98 o 
   3  24   3      160.75      163.46     63.78 o 
   4  24   3      185.75      114.89     64.95 o 
   5  24   3      109.33      117.04     66.07 o 
   6  24   3        2.90       35.76     63.44 o 
   7  24   3      414.25      482.88     87.45 o 
   8  24   3      533.00      459.53     93.43 o 
   9  24   3       39.28      -11.03     74.88 o 
  10  24   3      348.84      360.64     91.83 o 
  11  24   3      242.65      281.60     99.96 o 
 -12  25   3       99.52       52.84     86.38 o 
 -11  25   3      101.47      158.16     71.75 o 
 -10  25   3      871.08      861.30     85.16 o 
  -9  25   3       16.08       66.64     59.92 o 
  -8  25   3      731.51      756.65     66.04 o 
  -7  25   3       98.53      103.56     42.85 o 
  -6  25   3      155.06      140.58     43.47 o 
  -5  25   3       12.40       10.33     39.37 o 
  -4  25   3      606.18      581.75     50.95 o 
  -3  25   3     1094.03     1139.27     58.30 o 
  -2  25   3     1219.23     1136.43     66.05 o 
  -1  25   3      305.15      263.36     47.89 o 
   0  25   3      721.58      748.32     56.86 o 
   1  25   3      437.92      401.19     62.38 o 
   2  25   3       10.66       48.88     49.16 o 
   3  25   3      396.11      275.52     67.83 o 
   4  25   3      227.29      141.27     69.19 o 
   5  25   3       80.43      113.10     67.70 o 
   6  25   3       35.79       11.03     65.63 o 
   7  25   3       63.78        8.03     70.73 o 
   8  25   3      699.84      678.64     98.99 o 
   9  25   3      102.18      155.11     82.12 o 
  10  25   3        4.37        7.59     83.41 o 
  11  25   3     1263.69     1206.29    131.31 o 
 -12  26   3      565.43      695.73    135.45 o 
 -11  26   3      428.30      426.15     78.80 o 
 -10  26   3      313.80      325.76     72.69 o 
  -9  26   3        7.98      -19.14     58.95 o 
  -8  26   3      347.77      315.84     57.19 o 
  -7  26   3      254.05      186.60     46.81 o 
  -6  26   3      535.41      458.15     51.73 o 
  -5  26   3        0.31      -12.02     39.38 o 
  -4  26   3     1159.95     1057.56     60.40 o 
  -3  26   3     1240.63     1202.28     70.51 o 
  -2  26   3      938.68     1074.42     67.02 o 
  -1  26   3     4107.26     4248.84     98.87 o 
   0  26   3       46.12       46.88     50.01 o 
   1  26   3      295.39      262.62     60.57 o 
   2  26   3     1178.65     1235.54     83.73 o 
   3  26   3      175.09      127.08     65.63 o 
   4  26   3        3.27       38.78     64.80 o 
   5  26   3       15.60       -1.30     67.00 o 
   6  26   3       36.06       50.12     70.73 o 
   7  26   3      291.20      268.03     82.42 o 
   8  26   3      143.56       75.67     81.20 o 
   9  26   3       25.12       56.37     80.06 o 
  10  26   3      387.84      309.22     98.21 o 
  11  26   3       37.35       -5.66     93.33 o 
 -12  27   3      249.54      245.74    120.62 o 
 -11  27   3      152.84      105.21     84.32 o 
 -10  27   3      266.06      265.22     71.34 o 
  -9  27   3      425.94      340.37     71.37 o 
  -8  27   3        0.14      -52.86     52.86 o 
  -7  27   3       89.44      101.50     46.62 o 
  -6  27   3        3.95      -19.89     42.55 o 
  -5  27   3       22.79        5.17     41.88 o 
  -4  27   3      115.44       67.67     45.78 o 
  -3  27   3      453.03      430.24     54.86 o 
  -2  27   3     2803.11     2480.41     84.15 o 
  -1  27   3     2386.61     2412.44     96.77 o 
   0  27   3     4591.12     4986.67    128.90 o 
   1  27   3      569.57      565.54     69.92 o 
   2  27   3      146.80      126.21     56.27 o 
   3  27   3      811.53      634.44     89.05 o 
   4  27   3       65.19       65.76     67.90 o 
   5  27   3        2.39      -44.68     66.27 o 
   6  27   3      191.80      157.01     75.66 o 
   7  27   3      128.62      116.50     86.48 o 
   8  27   3       37.13       -1.88     78.04 o 
   9  27   3       24.19       19.20     83.17 o 
  10  27   3     1129.65     1321.44    134.98 o 
 -11  28   3       86.67       60.75     90.41 o 
 -10  28   3     1478.14     1865.11    105.46 o 
  -9  28   3       73.17       35.99     63.44 o 
  -8  28   3       55.54       29.69     58.06 o 
  -7  28   3      972.04      925.75     65.15 o 
  -6  28   3       76.25       93.47     46.61 o 
  -5  28   3        0.67       49.18     44.15 o 
  -4  28   3      383.74      317.44     55.83 o 
  -3  28   3       19.41      -20.35     44.21 o 
  -2  28   3       61.92       24.65     46.23 o 
  -1  28   3      269.08      315.70     63.18 o 
   0  28   3     1287.99     1406.40     88.95 o 
   1  28   3     1128.63     1232.05     92.83 o 
   2  28   3      157.25       99.81     55.84 o 
   3  28   3      748.71      652.26     87.86 o 
   4  28   3      578.04      529.51     87.86 o 
   5  28   3      126.55       79.22     73.68 o 
   6  28   3     2533.55     2754.55    135.76 o 
   7  28   3      290.77      318.17     89.32 o 
   8  28   3        5.91       27.96     80.86 o 
   9  28   3        0.85       43.60     86.65 o 
  10  28   3      357.81      271.69    101.24 o 
 -11  29   3        3.44       20.74     90.02 o 
 -10  29   3      446.94      425.20     96.99 o 
  -9  29   3        0.43        6.06     66.12 o 
  -8  29   3      230.04      201.57     66.02 o 
  -7  29   3      108.85       96.37     49.89 o 
  -6  29   3        1.70      -15.52     45.25 o 
  -5  29   3     1021.24      857.82     71.56 o 
  -4  29   3      214.81      153.48     51.06 o 
  -3  29   3       24.72       37.46     48.25 o 
  -2  29   3      174.56      142.75     50.53 o 
  -1  29   3       56.08       75.82     57.14 o 
   0  29   3     6494.86     6899.76    153.75 o 
   1  29   3       83.90      117.60     58.13 o 
   2  29   3      340.77      217.74     62.93 o 
   3  29   3       49.72       99.41     73.75 o 
   4  29   3       50.42      118.22     72.92 o 
   5  29   3      572.25      531.71     94.89 o 
   6  29   3       58.06      116.06     81.97 o 
   7  29   3      389.14      442.33     96.32 o 
   8  29   3        6.08      -11.31     81.69 o 
   9  29   3      260.07      173.05     93.33 o 
  10  29   3       32.12        1.11     97.72 o 
 -10  30   3      148.16      104.94     90.20 o 
  -9  30   3        0.97       32.40     80.78 o 
  -8  30   3       20.63      -27.19     63.87 o 
  -7  30   3      520.62      467.78     74.10 o 
  -6  30   3      112.97       98.32     54.70 o 
  -5  30   3      411.38      391.40     62.01 o 
  -4  30   3       41.16       57.02     53.18 o 
  -3  30   3      729.77      726.37     66.98 o 
  -2  30   3      551.55      417.88     69.60 o 
  -1  30   3      975.21      996.67     85.20 o 
   0  30   3     5045.47     5521.80    142.17 o 
   1  30   3       39.23       34.17     58.68 o 
   2  30   3       88.23       51.27     60.03 o 
   3  30   3      149.44      161.71     77.57 o 
   4  30   3      159.07      123.95     77.30 o 
   5  30   3     1465.93     1588.59    121.50 o 
   6  30   3      873.59     1074.56    117.53 o 
   7  30   3       61.33      -15.83     80.98 o 
   8  30   3      103.72      134.28     92.60 o 
   9  30   3       17.34       51.99     91.85 o 
 -10  31   3      521.62      501.43    103.11 o 
  -9  31   3       10.03       35.43     84.67 o 
  -8  31   3      114.21      135.91     69.18 o 
  -7  31   3      238.31      250.22     83.98 o 
  -6  31   3      108.32       73.24     57.00 o 
  -5  31   3       17.51       33.46     55.98 o 
  -4  31   3      127.17      127.61     54.76 o 
  -3  31   3     1284.14     1266.76     80.66 o 
  -2  31   3       49.52       41.68     60.00 o 
  -1  31   3       41.23       82.68     61.79 o 
   0  31   3       77.24       64.23     61.10 o 
   1  31   3        7.99       67.35     62.93 o 
   2  31   3     2562.24     2717.01    113.30 o 
   3  31   3      247.59      247.88     81.97 o 
   4  31   3     1020.26     1078.21    113.36 o 
   5  31   3      279.56      243.85     86.13 o 
   6  31   3       84.43       93.49     86.57 o 
   7  31   3      445.61      329.87     98.87 o 
   8  31   3        6.66       42.28     91.04 o 
   9  31   3        6.27       33.05     97.05 o 
  -9  32   3       29.67       47.84     89.65 o 
  -8  32   3       95.03       66.36    103.91 o 
  -7  32   3      106.39      132.33     82.84 o 
  -6  32   3        1.79      -11.87     64.75 o 
  -5  32   3       96.34      110.49     59.87 o 
  -4  32   3      153.24      128.27     58.23 o 
  -3  32   3      351.55      425.73     72.53 o 
  -2  32   3      307.72      330.93     71.34 o 
  -1  32   3      322.75      299.84     71.33 o 
   0  32   3      136.10      146.16     65.71 o 
   1  32   3       17.21        2.91     60.03 o 
   2  32   3       18.74       13.56     64.41 o 
   3  32   3     1810.09     1870.03    122.74 o 
   4  32   3      183.63      159.09     83.17 o 
   5  32   3       15.28       16.29     78.04 o 
   6  32   3      108.01      151.96     88.32 o 
   7  32   3        4.59       79.08     91.14 o 
   8  32   3        2.88      -12.74     94.02 o 
  -9  33   3      366.89      254.17    123.95 o 
  -8  33   3       50.90       80.56    113.42 o 
  -7  33   3       18.77       17.07    101.94 o 
  -6  33   3      696.89      659.08     84.33 o 
  -5  33   3        0.92      -39.69     59.47 o 
  -4  33   3        4.12       -1.50     63.47 o 
  -3  33   3       10.27      -11.25     65.10 o 
  -2  33   3     3707.07     4111.28    131.44 o 
  -1  33   3       25.39       60.86     65.25 o 
   0  33   3      244.28      199.74     70.03 o 
   1  33   3       45.94       95.43     65.41 o 
   2  33   3       89.79      122.29     68.02 o 
   3  33   3      471.26      484.44     95.52 o 
   4  33   3     2477.92     2802.89    143.41 o 
   5  33   3      350.24      331.96     93.28 o 
   6  33   3      516.33      498.77    102.60 o 
   7  33   3       37.32       12.05     97.05 o 
  -8  34   3       27.88      -54.50    109.59 o 
  -7  34   3      765.16      993.25    144.78 o 
  -6  34   3       22.44      108.54     85.90 o 
  -5  34   3       33.10       29.32     79.77 o 
  -4  34   3      185.02      174.77     72.19 o 
  -3  34   3        2.05       13.68     68.43 o 
  -2  34   3        0.22        0.36     67.84 o 
  -1  34   3      223.67      241.79     74.44 o 
   0  34   3        0.07       10.91     66.66 o 
   1  34   3      423.65      343.10     78.76 o 
   2  34   3       34.10       37.51     69.42 o 
   3  34   3       21.49       31.65     84.70 o 
   4  34   3      127.39      132.51     90.01 o 
   5  34   3       12.65      122.29     92.21 o 
   6  34   3       13.79       67.29     90.41 o 
   7  34   3      731.98      792.71    125.34 o 
  -7  35   3       30.15       65.44    112.57 o 
  -6  35   3      666.76      768.16    107.16 o 
  -5  35   3        7.44      -92.52     92.52 o 
  -4  35   3     2141.48     2256.71    110.17 o 
  -3  35   3        0.16      -42.35     71.02 o 
  -2  35   3      166.95      218.84     75.25 o 
  -1  35   3      362.43      426.54     81.32 o 
   0  35   3      177.84      159.85     74.30 o 
   1  35   3      364.15      422.05     82.85 o 
   2  35   3      228.41      264.13     80.86 o 
   3  35   3      259.68      244.74     90.02 o 
   4  35   3      239.28      219.72     91.87 o 
   5  35   3      264.90      231.61     97.82 o 
   6  35   3       57.05       58.92     99.18 o 
  -6  36   3        0.08       -7.68    106.90 o 
  -5  36   3       42.71       53.62    104.33 o 
  -4  36   3       25.61       64.59    100.57 o 
  -3  36   3      345.51      335.04     81.06 o 
  -2  36   3      696.07      852.22     94.31 o 
  -1  36   3      123.54      178.10     79.44 o 
   0  36   3        2.75       45.02     73.51 o 
   1  36   3       21.90      -27.57     73.04 o 
   2  36   3      114.12      140.00     77.15 o 
   3  36   3        0.21       -6.47     85.87 o 
   4  36   3       16.06      -65.64     88.73 o 
   5  36   3      100.51      104.15    102.60 o 
  -5  37   3      162.49      127.09    109.98 o 
  -4  37   3        0.39        1.63    103.25 o 
  -3  37   3      231.39      287.80    107.20 o 
  -2  37   3      162.59      181.84     79.28 o 
  -1  37   3       14.05       39.67     76.68 o 
   0  37   3       62.52       62.56     77.23 o 
   1  37   3       10.73       41.10     76.52 o 
   2  37   3        0.23      -45.09     75.51 o 
   3  37   3       68.06       54.65     95.19 o 
   4  37   3        6.09       34.29     94.02 o 
  -4  38   3      160.92      210.55    117.67 o 
  -3  38   3      166.15      173.96    111.30 o 
  -2  38   3        0.02      -61.13     88.00 o 
  -1  38   3      338.77      303.61     88.26 o 
   0  38   3     1028.79     1085.75    110.30 o 
   1  38   3       35.95       -8.24     81.91 o 
   2  38   3       15.69      -31.41     80.82 o 
   3  38   3       94.24      121.54     96.81 o 
  -2  39   3      309.90      318.67    123.40 o 
  -1  39   3       33.61      -67.73     90.92 o 
   0  39   3      324.06      491.89     97.52 o 
 -16   0   4     1226.51     1308.85    157.18 o 
 -15   0   4      154.00      171.73     99.93 o 
 -14   0   4     1435.99     1791.42    176.40 o 
 -13   0   4        0.18       63.93     80.21 o 
 -12   0   4     2459.79     2276.45    139.18 o 
 -11   0   4      304.67      472.96     95.20 o 
 -10   0   4      259.59      159.26     70.14 o 
  -9   0   4     6001.93     6229.50    179.67 o 
  -8   0   4        0.29      -11.38     57.25 o 
  -7   0   4      125.39      115.01     54.94 o 
  -6   0   4     1009.53     1065.52    142.26 o 
  -5   0   4     1388.13     1320.16    146.06 o 
  -4   0   4    10590.79    10438.94    186.07 o 
  -3   0   4     5045.70     5280.85    151.75 o 
  -2   0   4     9773.53     9735.21    273.14 o 
  -1   0   4      329.50      342.57     49.57 o 
   0   0   4     1520.97     1415.20     70.75 o 
   1   0   4      126.21        2.33     34.56 o 
   2   0   4      361.18      412.47     53.45 o 
   3   0   4     4230.65     4717.95    115.35 o 
   4   0   4    29166.45    33999.14    319.08 o 
   5   0   4      217.60      138.47     50.97 o 
   6   0   4     2592.63     2666.47    103.04 o 
   7   0   4     1417.47     1409.52     86.90 o 
   8   0   4      413.08      438.38     72.43 o 
   9   0   4      103.66      119.50     64.38 o 
  10   0   4        1.48       11.16     68.36 o 
  11   0   4      229.29      159.33    117.60 o 
  12   0   4     1338.39     1652.62    143.00 o 
  13   0   4     1521.32     1657.79    208.65 o 
  14   0   4      517.55      439.08    124.72 o 
 -16   1   4        0.44      -10.78     77.21 o 
 -15   1   4        4.58       27.71     68.52 o 
 -14   1   4       43.32       31.82     62.20 o 
 -13   1   4      480.69      605.70     76.94 o 
 -12   1   4      219.45      186.47     60.03 o 
 -11   1   4      192.47      221.85     55.96 o 
 -10   1   4     1247.32     1232.93     76.31 o 
  -9   1   4     1855.71     1894.52     80.72 o 
  -8   1   4      327.98      363.94     52.64 o 
  -7   1   4      530.83      454.51     51.87 o 
  -6   1   4      178.16       65.23     38.25 o 
  -5   1   4     1577.33     1448.06     60.11 o 
  -4   1   4       23.78       -5.42     29.17 o 
  -3   1   4     9616.48    10733.51    128.15 o 
  -2   1   4     1085.03     1003.32     71.73 o 
  -1   1   4     6222.05     6140.06     93.09 o 
   0   1   4     6074.13     6468.21    136.34 o 
   1   1   4     3623.28     3438.91     68.16 o 
   2   1   4     4716.73     4605.19     78.09 o 
   3   1   4     9089.37    10025.65    115.08 o 
   4   1   4     8651.82     9436.94    114.85 o 
   5   1   4     1379.15     1414.92     55.73 o 
   6   1   4     6446.69     6927.80    138.16 o 
   7   1   4      546.70      539.44     60.78 o 
   8   1   4      114.94       35.71     40.28 o 
   9   1   4     1941.94     1937.89     74.62 o 
  10   1   4      178.06       87.39     50.67 o 
  11   1   4     1550.11     1503.41     87.95 o 
  12   1   4      509.53      354.52     83.79 o 
  13   1   4       46.91       31.51     69.97 o 
  14   1   4      165.73      131.13     96.62 o 
 -16   2   4       44.83       92.48     78.82 o 
 -15   2   4        1.82        7.78     69.51 o 
 -14   2   4        4.45       37.15     64.83 o 
 -13   2   4      308.69      319.98     65.89 o 
 -12   2   4      871.86      919.68     81.23 o 
 -11   2   4      645.48      565.68     67.77 o 
 -10   2   4       93.90       64.07     47.90 o 
  -9   2   4     2930.47     3111.03     97.51 o 
  -8   2   4      996.72     1092.84     69.12 o 
  -7   2   4        2.91       -8.32     36.17 o 
  -6   2   4      370.98      279.68     44.84 o 
  -5   2   4     3490.63     3430.18     83.83 o 
  -4   2   4     9444.72     9463.29     96.50 o 
  -3   2   4      469.64      368.87     37.71 o 
  -2   2   4     1205.35     1077.82     48.05 o 
  -1   2   4     9997.57    10864.64    130.77 o 
   0   2   4     2307.38     2276.30     57.61 o 
   1   2   4      296.60      223.91     32.01 o 
   2   2   4     1111.45     1107.10     47.05 o 
   3   2   4     6113.06     6505.15     96.10 o 
   4   2   4    18272.21    20707.81    170.51 o 
   5   2   4      638.12      617.41     45.23 o 
   6   2   4      323.24      298.26     40.62 o 
   7   2   4       38.18       32.31     36.81 o 
   8   2   4      801.86      700.89     55.99 o 
   9   2   4        0.16       42.22     43.90 o 
  10   2   4       24.04       46.73     51.77 o 
  11   2   4      195.02      186.65     62.23 o 
  12   2   4      229.83      183.35     79.86 o 
  13   2   4        7.51      -35.64     69.80 o 
  14   2   4       46.90       86.48     95.32 o 
 -16   3   4       51.96      108.23     78.54 o 
 -15   3   4      406.46      449.52     83.73 o 
 -14   3   4        8.99       45.05     63.91 o 
 -13   3   4        5.54       -2.28     56.53 o 
 -12   3   4       30.43       42.63     53.64 o 
 -11   3   4        0.01       -2.61     48.65 o 
 -10   3   4        5.11      -12.65     45.23 o 
  -9   3   4      554.56      455.72     58.62 o 
  -8   3   4     3385.55     3461.72     96.60 o 
  -7   3   4     4211.58     4536.51    103.66 o 
  -6   3   4     1011.63      981.45     58.87 o 
  -5   3   4       44.00       17.23     31.66 o 
  -4   3   4     3147.87     3522.90     70.70 o 
  -3   3   4     2636.18     2294.00     52.35 o 
  -2   3   4      237.14      149.38     31.48 o 
  -1   3   4     8044.52     8205.83    290.16 o 
   0   3   4       21.92      -16.25     24.98 o 
   1   3   4     5079.69     5035.68     79.73 o 
   2   3   4     2890.95     2797.36     63.12 o 
   3   3   4     1394.14     1340.72     50.38 o 
   4   3   4    13396.72    15070.88    143.05 o 
   5   3   4      661.12      628.89     46.58 o 
   6   3   4       33.78        4.51     32.86 o 
   7   3   4      446.53      419.27     45.82 o 
   8   3   4       25.95       16.90     39.75 o 
   9   3   4      552.94      433.29     50.16 o 
  10   3   4      886.24      705.43     70.15 o 
  11   3   4       71.42       47.37     57.82 o 
  12   3   4      767.34      630.76     76.86 o 
  13   3   4      370.05      239.50    111.30 o 
  14   3   4        5.60      -38.32     93.90 o 
 -16   4   4      359.92      443.66     89.14 o 
 -15   4   4      490.98      477.56     83.69 o 
 -14   4   4       11.94       33.95     63.45 o 
 -13   4   4      208.32      200.93     63.47 o 
 -12   4   4      759.52      873.12     79.52 o 
 -11   4   4      117.45      129.53     53.64 o 
 -10   4   4       49.91       -7.64     43.98 o 
  -9   4   4     1208.98     1196.49     73.29 o 
  -8   4   4     3317.93     3277.43    127.58 o 
  -7   4   4      174.39      116.15     41.91 o 
  -6   4   4     3434.84     3656.52     90.30 o 
  -5   4   4      511.86      465.76     47.36 o 
  -4   4   4       13.56       14.53     24.94 o 
  -3   4   4      124.26       80.25     25.67 o 
  -2   4   4      847.06      808.31     38.10 o 
  -1   4   4      247.43      274.40     30.25 o 
   0   4   4      279.18      282.56     32.51 o 
   1   4   4        0.11        1.08     25.75 o 
   2   4   4    16747.14    19417.22    271.59 o 
   3   4   4     4484.17     4686.93     79.59 o 
   4   4   4     3667.83     3677.55    161.53 o 
   5   4   4     1210.88     1184.99     51.72 o 
   6   4   4      293.29      272.42     39.62 o 
   7   4   4     2378.67     2546.92     67.82 o 
   8   4   4      551.13      399.09     46.63 o 
   9   4   4       13.29       19.91     47.92 o 
  10   4   4       22.34       67.35     53.33 o 
  11   4   4      177.46      145.91     59.37 o 
  12   4   4       98.34       88.49     77.00 o 
  13   4   4        5.61       71.74    105.73 o 
  14   4   4      213.77      189.86     97.30 o 
 -16   5   4      118.99      133.30     82.68 o 
 -15   5   4       44.89       92.62     73.52 o 
 -14   5   4      153.60      162.34     67.91 o 
 -13   5   4       31.43       -2.13     58.57 o 
 -12   5   4       21.66        0.64     53.33 o 
 -11   5   4      750.73      855.91     76.00 o 
 -10   5   4      203.04      148.55     52.97 o 
  -9   5   4      595.01      558.39     90.35 o 
  -8   5   4     1611.50     1506.06     70.11 o 
  -7   5   4     3291.35     3433.06     93.29 o 
  -6   5   4      126.04      132.80     39.20 o 
  -5   5   4     6593.39     6430.57     76.65 o 
  -4   5   4     4891.29     5040.69     88.12 o 
  -3   5   4     6730.89     7283.26     88.18 o 
  -2   5   4     3769.00     3604.57     63.96 o 
  -1   5   4      928.38      796.27     37.17 o 
   0   5   4     1596.38     1376.28     59.10 o 
   1   5   4      187.26      141.41     26.49 o 
   2   5   4     3185.38     3223.88     60.07 o 
   3   5   4     3273.72     3268.86     68.13 o 
   4   5   4     6987.39     7792.59    127.04 o 
   5   5   4    14239.00    16491.50    141.17 o 
   6   5   4     1908.39     1790.44     57.08 o 
   7   5   4     2560.29     2557.95     97.01 o 
   8   5   4     1828.75     1781.96     77.31 o 
   9   5   4      386.05      316.39     56.58 o 
  10   5   4      831.12      691.25     70.01 o 
  11   5   4       25.01        3.85     55.33 o 
  12   5   4     2060.41     2301.14    123.81 o 
  13   5   4        1.47      -14.42    100.35 o 
  14   5   4       59.53        5.38    114.51 o 
 -16   6   4       88.11       41.63     78.23 o 
 -15   6   4       67.20       64.87     70.98 o 
 -14   6   4        8.36      -47.79     63.09 o 
 -13   6   4       85.62       90.43     61.44 o 
 -12   6   4      575.92      499.82     70.81 o 
 -11   6   4      289.56      215.85     56.28 o 
 -10   6   4     2126.62     2138.87     89.36 o 
  -9   6   4      925.71      972.17     71.32 o 
  -8   6   4     1233.38     1160.24     50.82 o 
  -7   6   4      337.38      364.61     38.05 o 
  -6   6   4     4313.64     4224.42     97.00 o 
  -5   6   4      312.34      232.37     28.96 o 
  -4   6   4     7914.61     8195.07    160.39 o 
  -3   6   4     4542.72     5220.22     76.43 o 
  -2   6   4     3745.72     3876.72     66.28 o 
  -1   6   4      458.22      323.50     31.36 o 
   0   6   4     1010.82      862.78     38.10 o 
   1   6   4        1.79       -2.59     22.70 o 
   2   6   4      127.98       92.53     27.25 o 
   3   6   4      496.30      508.01     36.51 o 
   4   6   4     8573.82     9387.54    100.52 o 
   5   6   4       23.66       37.38     29.72 o 
   6   6   4      157.97      127.01     34.02 o 
   7   6   4       57.12       48.52     34.84 o 
   8   6   4     3304.33     3375.80    106.78 o 
   9   6   4      133.87      120.05     49.36 o 
  10   6   4       28.90       21.87     51.65 o 
  11   6   4      754.23      712.97     90.78 o 
  12   6   4       32.31       54.93     75.89 o 
  13   6   4        3.52      -10.46     82.55 o 
  14   6   4       25.28       80.18    118.27 o 
 -16   7   4       52.89      128.75     81.74 o 
 -15   7   4       94.21      171.11     76.02 o 
 -14   7   4      570.93      739.05     87.85 o 
 -13   7   4       40.76        1.31     58.57 o 
 -12   7   4        0.01       21.85     55.32 o 
 -11   7   4       24.33       21.48     51.08 o 
 -10   7   4      884.72      935.00     76.12 o 
  -9   7   4      444.92      367.40     57.17 o 
  -8   7   4     1494.44     1513.42     55.64 o 
  -7   7   4     1475.15     1412.77     53.96 o 
  -6   7   4       27.60       26.24     29.20 o 
  -5   7   4     3111.46     3176.41     61.11 o 
  -4   7   4     5801.55     5795.55     81.29 o 
  -3   7   4     1463.78     1605.23     48.42 o 
  -2   7   4    10611.58    11368.72    144.46 o 
  -1   7   4     1376.38     1228.81     42.37 o 
   0   7   4      743.01      666.51     35.42 o 
   1   7   4       63.80       17.00     23.83 o 
   2   7   4     5749.22     5733.28    136.68 o 
   3   7   4     8264.05     8609.26     91.84 o 
   4   7   4      482.41      482.01     35.39 o 
   5   7   4     3804.36     4020.41     70.80 o 
   6   7   4     2125.24     2064.81     71.05 o 
   7   7   4      140.05      131.83     45.33 o 
   8   7   4      132.49      147.08     50.43 o 
   9   7   4       26.29       32.82     47.96 o 
  10   7   4       53.02       87.35     67.03 o 
  11   7   4      195.49      300.43     78.61 o 
  12   7   4      119.56      106.04     82.12 o 
  13   7   4      562.40      622.99    104.11 o 
  14   7   4      108.74       91.64    120.62 o 
 -16   8   4      188.15       98.07    108.62 o 
 -15   8   4      278.80      339.14     81.98 o 
 -14   8   4        0.29       23.12     65.62 o 
 -13   8   4      247.68      175.68     66.21 o 
 -12   8   4       44.61       37.67     56.09 o 
 -11   8   4      242.28      157.57     57.34 o 
 -10   8   4       96.89      113.10     51.21 o 
  -9   8   4       15.03       27.17     45.08 o 
  -8   8   4      632.68      531.62     45.30 o 
  -7   8   4     1404.17     1217.28     52.33 o 
  -6   8   4      416.96      336.08     28.86 o 
  -5   8   4      341.13      269.18     28.39 o 
  -4   8   4     4755.82     4507.51     73.30 o 
  -3   8   4     9247.79    10443.84    108.57 o 
  -2   8   4       75.54       22.87     25.98 o 
  -1   8   4     1394.67     1194.93     42.63 o 
   0   8   4     1006.73      810.20     36.38 o 
   1   8   4      602.05      570.46     38.74 o 
   2   8   4     3326.87     3224.52     56.71 o 
   3   8   4       55.63       38.85     25.88 o 
   4   8   4     1855.69     1727.17     46.79 o 
   5   8   4     2898.92     2928.54     66.78 o 
   6   8   4      251.07      170.87     43.08 o 
   7   8   4       56.09       36.12     41.70 o 
   8   8   4      226.54      209.80     50.86 o 
   9   8   4      605.39      568.05     63.87 o 
  10   8   4      155.45      121.20     66.53 o 
  11   8   4     1217.32     1106.57    105.10 o 
  12   8   4      245.00      248.08     89.44 o 
  13   8   4        0.32      -40.50     84.72 o 
  14   8   4       40.55       93.05    121.86 o 
 -15   9   4       34.75       50.81     75.35 o 
 -14   9   4       85.23      111.83     69.69 o 
 -13   9   4      506.52      458.88     74.72 o 
 -12   9   4       21.15      -29.15     54.03 o 
 -11   9   4     4251.31     4755.90    130.17 o 
 -10   9   4     1457.30     1528.66     81.96 o 
  -9   9   4       76.91      101.30     48.42 o 
  -8   9   4      144.45       63.53     35.57 o 
  -7   9   4       15.80       14.40     31.77 o 
  -6   9   4     1684.96     1591.11     55.47 o 
  -5   9   4      223.56      178.63     27.79 o 
  -4   9   4      281.50      201.55     32.25 o 
  -3   9   4     1632.06     1631.91     50.75 o 
  -2   9   4      390.04      272.11     31.88 o 
  -1   9   4     2463.74     2234.76     52.96 o 
   0   9   4      738.75      711.06     36.36 o 
   1   9   4      930.00      866.15     36.36 o 
   2   9   4       89.07       98.04     45.01 o 
   3   9   4      365.03      294.87     29.21 o 
   4   9   4     1076.15      980.26     62.82 o 
   5   9   4      621.25      497.87     35.64 o 
   6   9   4        9.23       29.98     39.48 o 
   7   9   4      484.72      422.84     52.26 o 
   8   9   4      311.96      275.91     51.81 o 
   9   9   4      292.77      242.63     70.66 o 
  10   9   4      580.39      477.10     82.59 o 
  11   9   4      666.21      436.95     87.24 o 
  12   9   4        0.01        4.66     76.24 o 
  13   9   4       60.71      112.81     89.05 o 
  14   9   4       46.07       -3.18     95.62 o 
 -15  10   4        9.98       -5.15     71.34 o 
 -14  10   4      182.11      231.18     75.94 o 
 -13  10   4     1819.93     2064.69    105.56 o 
 -12  10   4      498.55      514.21     74.03 o 
 -11  10   4     1505.41     1299.92     84.79 o 
 -10  10   4     1459.04     1529.71     82.77 o 
  -9  10   4      451.26      373.87     61.63 o 
  -8  10   4      658.35      584.47     49.85 o 
  -7  10   4        0.39      -16.36     31.45 o 
  -6  10   4      695.84      583.29     59.10 o 
  -5  10   4     1729.48     1730.41     46.86 o 
  -4  10   4      171.84      142.57     27.46 o 
  -3  10   4     1190.92      966.60     43.02 o 
  -2  10   4     1459.02     1366.13     46.48 o 
  -1  10   4      172.05      120.63     27.69 o 
   0  10   4      518.76      539.25     33.82 o 
   1  10   4     2078.72     2002.37     69.11 o 
   2  10   4     4628.61     4759.87    115.34 o 
   3  10   4     2242.53     2134.30    100.75 o 
   4  10   4       21.53       10.51     30.64 o 
   5  10   4      235.52      137.83     37.86 o 
   6  10   4      269.98      211.97     45.54 o 
   7  10   4     1017.73     1124.17     71.92 o 
   8  10   4      247.53      198.43     65.63 o 
   9  10   4      186.06      238.00     72.09 o 
  10  10   4        2.30      -44.37     63.59 o 
  11  10   4       10.35      -30.21     69.19 o 
  12  10   4      424.87      420.97     92.21 o 
  13  10   4      150.58       66.79     90.01 o 
 -15  11   4       97.68       85.31     79.26 o 
 -14  11   4       37.04       37.70     69.23 o 
 -13  11   4        1.60       55.07     65.89 o 
 -12  11   4      392.29      373.99     70.20 o 
 -11  11   4     1196.62     1215.62     87.37 o 
 -10  11   4      597.63      631.92     69.79 o 
  -9  11   4      177.45      108.24     41.33 o 
  -8  11   4      381.25      266.40     42.30 o 
  -7  11   4     1339.12     1194.62     55.97 o 
  -6  11   4        0.47        1.57     25.76 o 
  -5  11   4     2699.42     2599.42     85.51 o 
  -4  11   4     5373.01     5628.58     77.83 o 
  -3  11   4      609.24      639.72     39.49 o 
  -2  11   4       23.07       16.22     25.20 o 
  -1  11   4     2093.76     2095.70     58.58 o 
   0  11   4        2.34       17.19     23.00 o 
   1  11   4     1582.87     1464.89     60.23 o 
   2  11   4      152.52       88.74     32.25 o 
   3  11   4      232.36      207.39     52.20 o 
   4  11   4      222.23      218.24     56.39 o 
   5  11   4       27.96       42.71     34.60 o 
   6  11   4        7.15       12.25     53.66 o 
   7  11   4      107.59       96.55     59.37 o 
   8  11   4       53.53      -21.00     58.91 o 
   9  11   4      690.81      724.88     89.05 o 
  10  11   4      448.70      446.68     82.81 o 
  11  11   4       37.41       97.27     76.64 o 
  12  11   4      160.21      151.16     84.72 o 
  13  11   4      342.59      406.72    116.95 o 
 -15  12   4       87.21       90.79     76.65 o 
 -14  12   4       32.54       45.74     71.18 o 
 -13  12   4      765.69      848.02    129.23 o 
 -12  12   4      528.83      541.91     75.38 o 
 -11  12   4       18.04       45.02     54.93 o 
 -10  12   4     1059.67      988.74     79.82 o 
  -9  12   4      751.93      633.08     54.06 o 
  -8  12   4      716.59      717.19     54.31 o 
  -7  12   4      633.66      541.12     58.66 o 
  -6  12   4      466.90      423.42     35.52 o 
  -5  12   4       41.72       58.79     28.19 o 
  -4  12   4      990.31      904.36     41.15 o 
  -3  12   4     2471.18     2447.43     54.66 o 
  -2  12   4     2900.68     2912.43     61.96 o 
  -1  12   4     1026.47      929.96     40.52 o 
   0  12   4      957.61      862.92     36.21 o 
   1  12   4     5079.84     5012.54     91.44 o 
   2  12   4     1530.25     1454.67     68.99 o 
   3  12   4      398.74      382.63     57.87 o 
   4  12   4      742.02      678.75     72.21 o 
   5  12   4      411.48      392.31     64.80 o 
   6  12   4       86.24       91.66     57.34 o 
   7  12   4       27.97        8.47     55.46 o 
   8  12   4     1439.75     1424.60     98.23 o 
   9  12   4      369.67      365.48     79.31 o 
  10  12   4       32.78       91.45     71.46 o 
  11  12   4        3.82      -10.84     75.52 o 
  12  12   4      562.02      647.60    104.21 o 
  13  12   4      166.37      244.02     97.44 o 
 -15  13   4      159.94      163.00     80.20 o 
 -14  13   4       62.03       82.90     71.75 o 
 -13  13   4       71.54       49.47     66.55 o 
 -12  13   4      108.00      145.66     65.20 o 
 -11  13   4     4960.40     5200.17    137.41 o 
 -10  13   4       93.45      108.48     55.24 o 
  -9  13   4      880.52      851.30     63.51 o 
  -8  13   4      474.87      459.00     50.27 o 
  -7  13   4      448.42      368.96     44.82 o 
  -6  13   4     2198.70     2188.99     55.83 o 
  -5  13   4     1141.53     1090.56     45.12 o 
  -4  13   4     3390.68     3558.88     66.60 o 
  -3  13   4      251.19      236.12     31.24 o 
  -2  13   4      368.20      336.79     35.34 o 
  -1  13   4      152.38      120.32     28.61 o 
   0  13   4       81.38       59.79     22.72 o 
   1  13   4      394.29      401.71     40.75 o 
   2  13   4       36.64       36.82     45.23 o 
   3  13   4      489.81      416.91     62.69 o 
   4  13   4      938.61      990.80     77.11 o 
   5  13   4      332.42      264.94     61.88 o 
   6  13   4      574.48      571.71     76.48 o 
   7  13   4       20.71       27.24     58.21 o 
   8  13   4       27.85      -32.75     60.27 o 
   9  13   4       72.68       77.28     69.58 o 
  10  13   4      154.82      163.75     75.44 o 
  11  13   4      169.54      248.93     86.65 o 
  12  13   4        8.41       15.81     85.26 o 
  13  13   4       22.17      -34.95     94.89 o 
 -15  14   4        1.26      -71.54     78.38 o 
 -14  14   4       17.73       80.98     74.89 o 
 -13  14   4      196.61      275.99     74.11 o 
 -12  14   4     1780.94     1893.72    100.18 o 
 -11  14   4       99.28       74.74     56.62 o 
 -10  14   4     2312.32     2124.54     94.70 o 
  -9  14   4       25.06       29.51     40.20 o 
  -8  14   4      428.37      304.60     46.04 o 
  -7  14   4      364.55      362.93     45.78 o 
  -6  14   4      102.53       77.38     29.92 o 
  -5  14   4     4666.93     4798.93     78.03 o 
  -4  14   4     5540.71     5546.15    104.93 o 
  -3  14   4     2435.75     2215.50     54.81 o 
  -2  14   4      904.60      834.21     39.90 o 
  -1  14   4     1889.37     1882.94     50.72 o 
   0  14   4     7391.45     7805.95     83.11 o 
   1  14   4      145.35      107.09     34.32 o 
   2  14   4      130.45      118.49     51.72 o 
   3  14   4      352.23      358.95     61.30 o 
   4  14   4       66.77       62.90     52.28 o 
   5  14   4      911.81      970.87     84.62 o 
   6  14   4        0.03       80.80     59.68 o 
   7  14   4       18.47       17.56     58.81 o 
   8  14   4       15.69       20.22     63.78 o 
   9  14   4      120.24      102.54     71.27 o 
  10  14   4      912.32     1117.45    107.95 o 
  11  14   4     1426.15     1854.66    123.81 o 
  12  14   4       26.79       65.31     86.51 o 
  13  14   4       51.07       89.93     97.77 o 
 -15  15   4       89.82      108.45     91.07 o 
 -14  15   4      277.75      252.96     79.39 o 
 -13  15   4       18.20        1.22     65.99 o 
 -12  15   4        0.48        3.67     60.56 o 
 -11  15   4      623.04      706.77     77.71 o 
 -10  15   4     2015.79     1884.04    117.18 o 
  -9  15   4       72.94       24.59     40.35 o 
  -8  15   4       55.59       63.44     39.82 o 
  -7  15   4      256.97      187.87     42.07 o 
  -6  15   4       54.36       40.75     30.43 o 
  -5  15   4      107.49       47.50     30.07 o 
  -4  15   4      218.00      148.64     31.54 o 
  -3  15   4     1477.84     1442.20     48.60 o 
  -2  15   4     1624.58     1472.35     47.12 o 
  -1  15   4     2223.35     2108.95     53.71 o 
   0  15   4      129.35       95.95     37.14 o 
   1  15   4        5.26       20.20     33.37 o 
   2  15   4      452.45      414.73     63.30 o 
   3  15   4     1313.18     1222.71     82.17 o 
   4  15   4      281.57      231.18     60.57 o 
   5  15   4       53.43       59.53     56.71 o 
   6  15   4      258.43      175.91     66.11 o 
   7  15   4       46.35       56.14     62.47 o 
   8  15   4      483.27      461.85     87.40 o 
   9  15   4     1048.78     1163.84    107.14 o 
  10  15   4      226.76      185.21     80.51 o 
  11  15   4       68.61       13.31     78.85 o 
  12  15   4        3.53      -51.60     83.83 o 
  13  15   4      173.15      180.32    100.61 o 
 -14  16   4       40.87      -48.60     76.90 o 
 -13  16   4      662.45      731.12     90.42 o 
 -12  16   4        0.49       34.14     63.09 o 
 -11  16   4      336.59      376.39     70.98 o 
 -10  16   4      577.36      653.22     72.79 o 
  -9  16   4      944.51      832.92     61.45 o 
  -8  16   4     1112.47     1037.51     64.91 o 
  -7  16   4       94.83       95.95     40.23 o 
  -6  16   4      917.46      952.31     48.22 o 
  -5  16   4       33.80       22.50     30.28 o 
  -4  16   4     3115.09     3091.03     66.52 o 
  -3  16   4      190.77      139.11     31.02 o 
  -2  16   4       66.22       83.29     28.37 o 
  -1  16   4      485.92      332.45     36.66 o 
   0  16   4      502.40      440.59     47.68 o 
   1  16   4      202.93      171.44     38.30 o 
   2  16   4      354.04      313.34     61.25 o 
   3  16   4      600.23      656.28     74.40 o 
   4  16   4     4629.73     4900.00    178.51 o 
   5  16   4     1033.61     1104.03     91.99 o 
   6  16   4       56.61       61.25     60.57 o 
   7  16   4      339.97      224.22     71.11 o 
   8  16   4       87.21       65.40     67.83 o 
   9  16   4      329.27      273.76     78.10 o 
  10  16   4        3.56       94.76     78.99 o 
  11  16   4      552.73      485.75     97.09 o 
  12  16   4       15.23        9.68     90.51 o 
  13  16   4        4.49       59.84     98.51 o 
 -14  17   4       37.19      105.78     90.85 o 
 -13  17   4      186.29      215.68     76.92 o 
 -12  17   4       76.25       -5.91     62.96 o 
 -11  17   4     1795.45     1873.49     96.93 o 
 -10  17   4      843.80      806.38     88.16 o 
  -9  17   4      571.18      513.19     57.68 o 
  -8  17   4      197.36      194.54     46.77 o 
  -7  17   4      434.12      418.73     54.01 o 
  -6  17   4      662.88      613.41     45.06 o 
  -5  17   4      105.86       47.73     31.67 o 
  -4  17   4      974.76     1026.65     49.35 o 
  -3  17   4     4385.59     4233.66    102.08 o 
  -2  17   4     1271.43     1238.99     47.12 o 
  -1  17   4     8872.18     9509.36     99.39 o 
   0  17   4      432.98      375.45     60.23 o 
   1  17   4        9.91        2.35     35.69 o 
   2  17   4      308.00      190.16     58.38 o 
   3  17   4     1639.10     1453.82     88.32 o 
   4  17   4     1343.44     1342.37    116.11 o 
   5  17   4     1627.08     1968.17    101.03 o 
   6  17   4       79.32       42.04     60.49 o 
   7  17   4      587.38      564.09     81.69 o 
   8  17   4       19.68       15.57     67.83 o 
   9  17   4      463.34      378.81     94.65 o 
  10  17   4      740.95      749.67    100.60 o 
  11  17   4        2.93      -10.20     80.31 o 
  12  17   4        0.24      -44.61     89.05 o 
 -14  18   4       11.57       27.83     87.45 o 
 -13  18   4       53.61       82.76     72.35 o 
 -12  18   4       10.25       27.21     66.60 o 
 -11  18   4        3.05      -41.61     59.42 o 
 -10  18   4     1151.92      995.08     83.21 o 
  -9  18   4      102.60       45.52     45.82 o 
  -8  18   4      341.95      310.28     50.19 o 
  -7  18   4        0.72       30.66     40.76 o 
  -6  18   4      673.00      695.73     47.73 o 
  -5  18   4     6056.09     6158.04     94.68 o 
  -4  18   4     2217.12     2078.49     73.74 o 
  -3  18   4       51.90       19.88     29.91 o 
  -2  18   4        6.25      -18.63     28.25 o 
  -1  18   4      136.17       98.60     30.61 o 
   0  18   4        4.94        8.95     38.72 o 
   1  18   4      756.20      678.17     63.23 o 
   2  18   4      657.00      607.33     73.65 o 
   3  18   4     1091.48     1192.24     89.44 o 
   4  18   4     6844.64     7177.14    218.28 o 
   5  18   4     5694.85     6224.86    162.62 o 
   6  18   4     1609.50     1617.34    100.70 o 
   7  18   4     2201.67     2270.14    117.45 o 
   8  18   4        2.83      116.06     72.99 o 
   9  18   4       45.21       56.69     73.58 o 
  10  18   4      940.92     1026.08    111.79 o 
  11  18   4      644.00      553.76    101.95 o 
  12  18   4       81.79       67.77     98.99 o 
 -14  19   4        5.49      -36.08     87.24 o 
 -13  19   4       91.66       64.16     71.73 o 
 -12  19   4      111.03      103.13     68.43 o 
 -11  19   4       69.69       50.26     60.46 o 
 -10  19   4       22.73       39.92     58.57 o 
  -9  19   4      583.75      596.34     61.38 o 
  -8  19   4       72.05       11.59     42.84 o 
  -7  19   4      264.98      236.67     46.95 o 
  -6  19   4     2370.59     2380.67     67.54 o 
  -5  19   4      149.29      141.99     36.23 o 
  -4  19   4     1480.02     1290.76     52.16 o 
  -3  19   4     1865.47     1803.93     64.48 o 
  -2  19   4     1524.42     1438.78     51.12 o 
  -1  19   4     1859.56     1794.35     64.27 o 
   0  19   4      234.58      237.93     46.67 o 
   1  19   4      211.12      156.25     42.05 o 
   2  19   4       79.62       37.95     59.91 o 
   3  19   4     3895.93     3956.90    203.84 o 
   4  19   4      952.31     1000.78     92.49 o 
   5  19   4      175.53       75.65     61.25 o 
   6  19   4     2680.65     2911.21    137.16 o 
   7  19   4      224.82      194.15     72.60 o 
   8  19   4      365.07      298.99     82.12 o 
   9  19   4      792.46      880.09    104.82 o 
  10  19   4      127.96      162.25     85.47 o 
  11  19   4     1421.34     1441.65    129.91 o 
  12  19   4      430.67      504.93    110.79 o 
 -14  20   4       10.77      -51.56     89.35 o 
 -13  20   4       61.48      165.23     88.22 o 
 -12  20   4      757.75      904.12     95.63 o 
 -11  20   4       21.95       18.89     64.84 o 
 -10  20   4      135.99      126.50     62.04 o 
  -9  20   4       88.91       77.50     48.99 o 
  -8  20   4      370.16      328.89     53.61 o 
  -7  20   4      349.43      277.12     49.25 o 
  -6  20   4     5516.83     5661.40     95.79 o 
  -5  20   4     4025.84     4072.31     82.08 o 
  -4  20   4       80.49       48.86     34.64 o 
  -3  20   4      426.98      395.04     40.79 o 
  -2  20   4       24.33       14.77     31.73 o 
  -1  20   4      163.54      122.25     39.83 o 
   0  20   4       38.79       -2.71     42.23 o 
   1  20   4     3742.67     3547.43    119.64 o 
   2  20   4      183.41      120.45     62.69 o 
   3  20   4      360.74      313.85     68.53 o 
   4  20   4     4150.27     4757.82    145.12 o 
   5  20   4     1178.89     1119.94     99.18 o 
   6  20   4     1269.59     1305.18    106.53 o 
   7  20   4       19.59      -20.92     66.27 o 
   8  20   4      493.22      581.71     91.52 o 
   9  20   4      337.51      296.38     87.24 o 
  10  20   4      116.19      138.68     83.83 o 
  11  20   4        1.81       42.19     92.65 o 
  12  20   4      119.98      165.11    100.70 o 
 -13  21   4        3.09      -17.62     84.67 o 
 -12  21   4      444.94      385.12     79.93 o 
 -11  21   4        0.71       51.07     66.60 o 
 -10  21   4      345.78      352.55     71.96 o 
  -9  21   4      120.88      147.15     51.11 o 
  -8  21   4        0.02      -31.90     44.70 o 
  -7  21   4     2034.16     2031.52     76.76 o 
  -6  21   4       69.47       58.28     37.94 o 
  -5  21   4      150.24      139.16     37.65 o 
  -4  21   4     1890.37     1787.23     60.74 o 
  -3  21   4     1559.45     1550.31     57.05 o 
  -2  21   4     3714.32     3663.45    124.17 o 
  -1  21   4      330.10      284.47     44.61 o 
   0  21   4      356.48      332.25     50.12 o 
   1  21   4     1758.05     1965.56    100.01 o 
   2  21   4       65.98       29.43     56.32 o 
   3  21   4      120.41      116.24     63.22 o 
   4  21   4      234.44      247.95     71.46 o 
   5  21   4      244.65      248.42     75.78 o 
   6  21   4       21.97       33.70     67.83 o 
   7  21   4      325.68      273.15     79.44 o 
   8  21   4      286.78      178.49     81.51 o 
   9  21   4        7.04      -64.06     76.41 o 
  10  21   4      109.57       42.23     83.17 o 
  11  21   4      529.29      655.14    115.34 o 
 -13  22   4       11.70       78.19     86.19 o 
 -12  22   4        0.18       33.53     79.37 o 
 -11  22   4      161.12      101.39     69.69 o 
 -10  22   4      132.88      105.30     56.13 o 
  -9  22   4       14.23       58.37     49.38 o 
  -8  22   4     1210.42     1240.90     75.22 o 
  -7  22   4       44.63       35.29     44.32 o 
  -6  22   4      288.03      230.13     41.79 o 
  -5  22   4     1038.13      962.85     55.51 o 
  -4  22   4      479.26      437.98     45.10 o 
  -3  22   4     1936.33     1679.58     59.52 o 
  -2  22   4     2222.56     2208.75     75.27 o 
  -1  22   4        4.93      -22.61     38.83 o 
   0  22   4       31.51       -4.91     48.12 o 
   1  22   4      963.96      937.30     88.32 o 
   2  22   4     1530.41     1410.92     96.79 o 
   3  22   4      297.36      239.93     69.33 o 
   4  22   4      734.88      761.86     91.14 o 
   5  22   4     2286.84     2343.85    153.65 o 
   6  22   4      486.17      384.04     82.48 o 
   7  22   4      672.47      599.51     92.49 o 
   8  22   4      758.03      689.63    101.37 o 
   9  22   4      236.97      202.22     87.12 o 
  10  22   4       12.50      -84.32     84.32 o 
  11  22   4        0.79      -41.65     94.13 o 
 -13  23   4       71.32      159.56     96.11 o 
 -12  23   4      573.36      705.47    103.99 o 
 -11  23   4      104.46       93.96     70.29 o 
 -10  23   4       30.40       -7.94     54.90 o 
  -9  23   4      721.57      605.68     65.66 o 
  -8  23   4      141.74      138.75     50.00 o 
  -7  23   4      730.91      748.41     63.29 o 
  -6  23   4      489.39      501.03     49.61 o 
  -5  23   4     1452.02     1416.51     61.71 o 
  -4  23   4      583.08      606.15     51.28 o 
  -3  23   4       34.11      -22.27     40.50 o 
  -2  23   4      111.73       28.11     42.23 o 
  -1  23   4        0.47       23.63     40.50 o 
   0  23   4     1741.68     1726.11     84.15 o 
   1  23   4      162.49      152.60     64.22 o 
   2  23   4      133.21      134.09     62.84 o 
   3  23   4        5.27       54.51     63.44 o 
   4  23   4      970.17      926.19     95.62 o 
   5  23   4      203.36      211.50     75.18 o 
   6  23   4      366.60      285.79     81.04 o 
   7  23   4      282.37      297.18     84.35 o 
   8  23   4      370.64      226.67     83.79 o 
   9  23   4      274.30      223.16     89.75 o 
  10  23   4       47.47       88.29     88.06 o 
  11  23   4      268.60      196.20    102.10 o 
 -12  24   4        1.45        9.88     85.90 o 
 -11  24   4      100.90       72.04     82.55 o 
 -10  24   4      377.47      331.16     65.53 o 
  -9  24   4       80.82       63.97     53.81 o 
  -8  24   4      316.68      308.46     60.19 o 
  -7  24   4       17.42       -8.09     50.34 o 
  -6  24   4       84.49       70.13     41.79 o 
  -5  24   4      322.65      365.97     48.08 o 
  -4  24   4     4011.74     3779.15    121.33 o 
  -3  24   4     1219.54     1105.95     68.54 o 
  -2  24   4      372.51      410.25     53.16 o 
  -1  24   4      329.22      311.90     60.89 o 
   0  24   4     7641.09     8386.88    186.72 o 
   1  24   4     2425.63     2377.66    111.66 o 
   2  24   4       69.53       94.32     64.80 o 
   3  24   4     1855.13     1965.54    110.78 o 
   4  24   4     1197.21     1112.07    176.28 o 
   5  24   4       19.51      -44.32     67.83 o 
   6  24   4       45.17       53.38     71.53 o 
   7  24   4     2320.93     2578.70    134.74 o 
   8  24   4      966.86      960.13    112.78 o 
   9  24   4      336.89      415.43    121.17 o 
  10  24   4     1073.70     1265.34    145.34 o 
  11  24   4       27.51      -16.12     99.91 o 
 -12  25   4       91.74      134.83     92.60 o 
 -11  25   4      107.63       52.38     78.61 o 
 -10  25   4       14.14      -36.35     56.41 o 
  -9  25   4      668.55      699.22     71.63 o 
  -8  25   4      286.80      228.08     56.63 o 
  -7  25   4      589.90      600.19     63.04 o 
  -6  25   4      174.38      222.17     46.65 o 
  -5  25   4      847.05      790.95     57.99 o 
  -4  25   4       95.94       52.28     47.23 o 
  -3  25   4    10778.56    12079.34    163.16 o 
  -2  25   4     1246.27     1183.77     68.18 o 
  -1  25   4     2294.74     2194.79     94.48 o 
   0  25   4      702.36      637.33     72.65 o 
   1  25   4        7.83      100.05     63.44 o 
   2  25   4      210.16      205.63     70.51 o 
   3  25   4      133.83      206.10     72.99 o 
   4  25   4      103.74       47.97     67.83 o 
   5  25   4        0.25      -18.07     69.07 o 
   6  25   4       80.59       50.03     73.47 o 
   7  25   4      245.47      267.75     86.13 o 
   8  25   4        2.33       26.05     77.97 o 
   9  25   4      393.95      307.41     99.18 o 
  10  25   4     1387.45     1440.96    136.45 o 
 -12  26   4        3.05      130.38     95.49 o 
 -11  26   4       30.58      -36.61     79.92 o 
 -10  26   4       10.85      -51.57     66.47 o 
  -9  26   4      138.65      124.35     60.03 o 
  -8  26   4      404.79      415.38     63.28 o 
  -7  26   4       69.90       46.11     51.07 o 
  -6  26   4        1.94      -24.04     42.74 o 
  -5  26   4        0.18       34.60     48.46 o 
  -4  26   4      500.91      530.94     59.84 o 
  -3  26   4      223.94      227.92     51.59 o 
  -2  26   4       24.43       51.49     45.89 o 
  -1  26   4      594.48      452.11     67.99 o 
   0  26   4        7.32       -3.84     51.83 o 
   1  26   4      193.04      103.43     69.98 o 
   2  26   4        5.14       42.45     64.80 o 
   3  26   4     2131.70     2195.12    119.19 o 
   4  26   4      589.34      678.37     95.52 o 
   5  26   4      167.62      246.59     83.23 o 
   6  26   4       53.41       33.03     76.46 o 
   7  26   4        4.56      -16.74     78.61 o 
   8  26   4        2.59      -75.77     82.42 o 
   9  26   4      214.88      198.75     96.32 o 
  10  26   4      178.15      240.25    104.21 o 
 -11  27   4      157.47      176.97     92.70 o 
 -10  27   4      444.03      411.47     76.92 o 
  -9  27   4      486.32      463.02     68.52 o 
  -8  27   4      276.56      234.23     59.39 o 
  -7  27   4     1379.25     1535.75     81.41 o 
  -6  27   4      136.70       93.53     52.49 o 
  -5  27   4      581.18      511.79     61.36 o 
  -4  27   4     1607.75     1694.92     77.67 o 
  -3  27   4      786.81      720.04     66.26 o 
  -2  27   4      770.79      886.42     80.25 o 
  -1  27   4       25.19       13.56     54.71 o 
   0  27   4     1287.88     1372.93     90.09 o 
   1  27   4     1384.45     1547.52    108.50 o 
   2  27   4      142.09       71.08     70.02 o 
   3  27   4      267.01      250.87     78.04 o 
   4  27   4      254.67      226.37     80.29 o 
   5  27   4     1793.12     1767.43    121.83 o 
   6  27   4       44.96       75.73     78.60 o 
   7  27   4       11.31       80.48     84.37 o 
   8  27   4        9.49      -32.31     85.36 o 
   9  27   4      113.48       53.73     94.65 o 
 -11  28   4       31.49      -82.19     88.00 o 
 -10  28   4       11.92       59.90     74.10 o 
  -9  28   4      352.12      295.36     66.79 o 
  -8  28   4      226.65      303.32     64.29 o 
  -7  28   4        3.58      -51.00     60.56 o 
  -6  28   4     1925.21     1933.50     86.10 o 
  -5  28   4        0.87       11.42     51.32 o 
  -4  28   4        0.10      -25.30     49.20 o 
  -3  28   4      101.66       73.87     49.96 o 
  -2  28   4        0.25       62.39     57.88 o 
  -1  28   4       43.40       58.54     58.73 o 
   0  28   4        0.04       20.76     58.14 o 
   1  28   4       82.15      141.87     71.18 o 
   2  28   4      497.03      461.18     88.22 o 
   3  28   4      104.53      147.61     76.41 o 
   4  28   4      542.34      518.52     91.52 o 
   5  28   4        2.08       20.54     76.41 o 
   6  28   4       66.47       54.61     79.98 o 
   7  28   4      553.73      577.03    106.49 o 
   8  28   4      183.17       58.01     89.75 o 
   9  28   4        4.01       95.45     94.89 o 
 -10  29   4      150.06      135.21     76.97 o 
  -9  29   4      690.93      877.65     89.48 o 
  -8  29   4       91.56      109.86     71.74 o 
  -7  29   4      190.50      179.86     68.58 o 
  -6  29   4       10.73      -29.79     62.46 o 
  -5  29   4        5.95       50.77     53.81 o 
  -4  29   4     2054.95     1908.77     85.16 o 
  -3  29   4       66.12       81.81     61.34 o 
  -2  29   4      332.95      353.09     68.43 o 
  -1  29   4      527.85      568.20     77.02 o 
   0  29   4     1080.68     1008.48     88.26 o 
   1  29   4        0.90      -38.02     67.08 o 
   2  29   4      512.85      425.04     85.42 o 
   3  29   4     1494.36     1611.41    183.99 o 
   4  29   4      233.57      178.66     83.94 o 
   5  29   4      115.46       78.73     82.12 o 
   6  29   4     1071.10     1013.02    116.56 o 
   7  29   4       91.46      -33.50     87.45 o 
   8  29   4        0.41       32.46     91.94 o 
   9  29   4       67.59      120.95    100.01 o 
 -10  30   4      100.52       61.04     78.52 o 
  -9  30   4      243.42      267.36     88.32 o 
  -8  30   4       47.02       58.53     71.04 o 
  -7  30   4       56.40       81.95     67.51 o 
  -6  30   4     1323.85     1366.53     99.36 o 
  -5  30   4      291.39      227.88     61.76 o 
  -4  30   4       12.31       17.98     63.92 o 
  -3  30   4      321.77      238.44     67.54 o 
  -2  30   4       70.44       50.92     63.32 o 
  -1  30   4      520.61      496.16     76.53 o 
   0  30   4       16.41       31.84     61.41 o 
   1  30   4        3.86      -21.93     73.99 o 
   2  30   4       25.09       26.87     74.04 o 
   3  30   4      287.93      252.41     85.36 o 
   4  30   4      575.82      683.50    103.57 o 
   5  30   4      363.32      208.81     89.38 o 
   6  30   4        8.93       43.92     85.04 o 
   7  30   4      111.14      188.64     96.17 o 
   8  30   4        2.74       57.97     93.98 o 
  -9  31   4      200.98      190.21     91.87 o 
  -8  31   4     1482.54     1617.28    125.46 o 
  -7  31   4       34.64       56.10     70.03 o 
  -6  31   4       21.25       60.70     67.99 o 
  -5  31   4       14.12       23.60     58.90 o 
  -4  31   4       33.58       28.65     64.08 o 
  -3  31   4     1409.64     1530.15    101.64 o 
  -2  31   4       98.29       27.29     63.45 o 
  -1  31   4     1031.36     1169.27     95.76 o 
   0  31   4      236.05      204.76     70.63 o 
   1  31   4       37.83       81.42     79.00 o 
   2  31   4        6.82        8.10     75.05 o 
   3  31   4      702.42      542.50     98.82 o 
   4  31   4      190.81      218.02     90.29 o 
   5  31   4      613.37      608.45    112.12 o 
   6  31   4      118.59      210.76     94.02 o 
   7  31   4       27.11      -29.90     92.60 o 
   8  31   4       23.50      106.22    174.51 o 
  -9  32   4       65.24       47.51     93.84 o 
  -8  32   4        9.67       42.60     88.32 o 
  -7  32   4        1.04       15.40     72.39 o 
  -6  32   4      405.99      475.37     82.21 o 
  -5  32   4       76.41       70.41     67.68 o 
  -4  32   4       17.68       58.78     66.96 o 
  -3  32   4      147.15      235.16     72.10 o 
  -2  32   4        1.19       21.26     66.43 o 
  -1  32   4      399.43      390.80     79.09 o 
   0  32   4      368.68      263.09     73.82 o 
   1  32   4      369.99      433.12     94.42 o 
   2  32   4      170.54       51.68     79.77 o 
   3  32   4      522.36      309.97    117.77 o 
   4  32   4      642.17      761.32    110.58 o 
   5  32   4        1.84      -15.08     85.26 o 
   6  32   4       84.39      135.76     95.24 o 
   7  32   4      103.26       32.87     94.89 o 
  -8  33   4       20.55       18.41     90.20 o 
  -7  33   4       60.80       69.09     85.87 o 
  -6  33   4       46.80       76.29     74.29 o 
  -5  33   4      397.04      456.55     81.19 o 
  -4  33   4      695.82      825.01     90.66 o 
  -3  33   4       12.04       20.34     69.27 o 
  -2  33   4      319.32      281.37     75.41 o 
  -1  33   4        7.13       15.46     67.59 o 
   0  33   4       99.25      106.30     74.91 o 
   1  33   4      198.48      175.70     85.90 o 
   2  33   4       85.50      119.86     83.41 o 
   3  33   4      602.22      385.11     99.18 o 
   4  33   4      138.95       85.46     90.02 o 
   5  33   4        7.35       -4.88     89.32 o 
   6  33   4      188.81      205.24    101.91 o 
  -7  34   4      955.90      991.86    116.72 o 
  -6  34   4      250.16      321.54    114.83 o 
  -5  34   4      100.65       98.31     73.95 o 
  -4  34   4     1227.04     1530.72    109.99 o 
  -3  34   4       11.85      -26.28     68.28 o 
  -2  34   4       94.42       51.29     71.98 o 
  -1  34   4      331.33      337.11    109.51 o 
   0  34   4        7.02        7.88     74.69 o 
   1  34   4      102.18      168.19     91.64 o 
   2  34   4      237.96      296.97     98.23 o 
   3  34   4      349.98      313.21     98.82 o 
   4  34   4       13.96       43.66     90.20 o 
   5  34   4        9.62       48.57     99.57 o 
  -6  35   4      384.32      236.53    119.35 o 
  -5  35   4      114.33       51.15     77.76 o 
  -4  35   4      222.01      271.30     80.74 o 
  -3  35   4       43.95       55.17     75.41 o 
  -2  35   4       22.46       59.90     76.09 o 
  -1  35   4      237.63      169.07     77.62 o 
   0  35   4      102.51       86.54     76.32 o 
   1  35   4      322.84      243.95     93.55 o 
   2  35   4       30.14       13.08     88.86 o 
   3  35   4      104.95      114.22     92.90 o 
   4  35   4      212.55      317.57    102.01 o 
   5  35   4        9.37      -14.11     94.97 o 
  -5  36   4      440.30      343.88    104.43 o 
  -4  36   4      131.24       83.26     78.24 o 
  -3  36   4        2.42       27.15     74.97 o 
  -2  36   4        0.36      -10.69     75.70 o 
  -1  36   4      142.70       75.20     80.16 o 
   0  36   4       18.66      -16.60     76.86 o 
   1  36   4      131.05      280.18     98.82 o 
   2  36   4      233.44      353.33    105.88 o 
   3  36   4       26.13       60.12     99.91 o 
   4  36   4      148.41      166.92    166.92 o 
  -4  37   4        2.94       18.14     79.39 o 
  -3  37   4      764.26      864.29    103.03 o 
  -2  37   4       39.01       93.48     84.74 o 
  -1  37   4      481.86      533.69     93.62 o 
   0  37   4       14.69       54.38     83.05 o 
   1  37   4      655.89      883.21    123.90 o 
   2  37   4      541.70      572.77    117.45 o 
 -15   1   5       68.07       -6.33     72.52 o 
 -14   1   5      608.27      699.93     88.77 o 
 -13   1   5      176.71      188.75     66.01 o 
 -12   1   5      379.59      393.93     69.38 o 
 -11   1   5     1272.81     1112.28     85.08 o 
 -10   1   5      795.46      821.36     74.69 o 
  -9   1   5        5.60       25.12     45.92 o 
  -8   1   5     4771.73     4978.60    120.12 o 
  -7   1   5     3424.95     3346.73    107.32 o 
  -6   1   5      611.90      616.69     57.65 o 
  -5   1   5     1613.74     1504.98     66.19 o 
  -4   1   5      606.15      612.60     52.83 o 
  -3   1   5      127.72      112.99     35.38 o 
  -2   1   5       53.95       35.66     32.16 o 
  -1   1   5      757.44      669.37     49.21 o 
   0   1   5      348.07      279.09     37.98 o 
   1   1   5     1681.45     1601.46     56.77 o 
   2   1   5     1856.61     1670.41     59.73 o 
   3   1   5      670.10      666.22     50.13 o 
   4   1   5      667.79      654.95     66.26 o 
   5   1   5       52.76        1.27     37.16 o 
   6   1   5       62.02       82.12     41.09 o 
   7   1   5     7220.82     7788.33    153.32 o 
   8   1   5      120.23      123.53     47.87 o 
   9   1   5      444.68      342.55     67.08 o 
  10   1   5       35.36       10.98     76.13 o 
  11   1   5        4.40      -31.81     76.64 o 
  12   1   5       97.20       48.91     85.01 o 
  13   1   5        4.52       43.92    120.62 o 
 -15   2   5       79.99      161.59     75.36 o 
 -13   2   5      695.30      708.44     85.08 o 
 -12   2   5        0.33        6.66     57.18 o 
 -11   2   5       45.82       65.09     53.64 o 
 -10   2   5     1269.42     1239.53     83.41 o 
  -9   2   5     1636.82     1460.71     78.43 o 
  -8   2   5      314.71      208.28     53.01 o 
  -7   2   5      209.25      221.42     49.96 o 
  -6   2   5       13.37        9.77     38.25 o 
  -5   2   5      402.88      285.83     36.40 o 
  -4   2   5     2902.87     3239.39     84.26 o 
  -3   2   5      195.97       87.49     36.41 o 
  -2   2   5     2305.62     2387.33     70.64 o 
  -1   2   5      342.27      228.08     36.87 o 
   0   2   5     2597.94     2458.64     71.63 o 
   1   2   5      532.46      420.82     59.68 o 
   2   2   5       16.51       20.35     32.16 o 
   3   2   5     2404.17     2383.45     68.51 o 
   4   2   5     1737.96     1921.80     65.74 o 
   5   2   5      272.22      144.64     40.16 o 
   6   2   5     4637.58     4908.68     98.80 o 
   7   2   5     1662.74     1443.77     68.58 o 
   8   2   5      788.80      854.75     64.36 o 
   9   2   5     1135.29     1372.95     91.12 o 
  10   2   5      404.67      477.05     68.75 o 
  11   2   5      538.06      465.68    114.97 o 
  12   2   5       98.62       91.28    172.61 o 
  13   2   5       20.82       77.02     96.22 o 
 -15   3   5       24.43       49.89     75.93 o 
 -14   3   5        7.20      -29.54     64.33 o 
 -13   3   5     1194.17     1438.57     99.48 o 
 -12   3   5      608.86      581.39     75.41 o 
 -11   3   5      343.10      336.36     65.38 o 
 -10   3   5      850.62      740.76     74.21 o 
  -9   3   5     2447.80     2372.94     92.97 o 
  -8   3   5     4739.91     4966.55    118.82 o 
  -7   3   5     1000.32      889.15     79.26 o 
  -6   3   5      157.65       94.31     41.81 o 
  -5   3   5     1328.77     1291.86     48.91 o 
  -4   3   5      135.92       75.83     29.75 o 
  -3   3   5      767.97      829.37     54.08 o 
  -2   3   5      533.08      434.02     44.26 o 
  -1   3   5        4.49      -17.79     29.25 o 
   0   3   5     3186.57     3055.37     75.56 o 
   1   3   5       11.58       21.44     32.47 o 
   2   3   5       94.63       60.49     34.88 o 
   3   3   5     2103.14     1977.50     64.67 o 
   4   3   5     2886.07     2826.41     80.53 o 
   5   3   5       44.62       35.40     38.71 o 
   6   3   5      579.70      506.20     51.65 o 
   7   3   5      110.82       31.32     43.32 o 
   8   3   5     1317.86     1331.27     84.24 o 
   9   3   5      445.63      246.29     59.10 o 
  10   3   5      104.89      140.59     60.45 o 
  11   3   5       18.68      -43.94     96.12 o 
  12   3   5       19.80       16.71    105.73 o 
  13   3   5      229.35      235.33    121.50 o 
 -15   4   5      351.92      388.75     87.16 o 
 -14   4   5        0.07        7.67     67.20 o 
 -13   4   5        4.08        7.73     60.37 o 
 -12   4   5       11.11       -4.65     56.06 o 
 -11   4   5     1164.05     1258.65     89.49 o 
 -10   4   5       67.00       41.11     48.96 o 
  -9   4   5     1639.81     1409.54     80.36 o 
  -8   4   5     3950.55     4265.83    112.86 o 
  -7   4   5      725.53      624.14     61.40 o 
  -6   4   5     2717.23     2514.34     86.52 o 
  -5   4   5      403.35      347.86     37.94 o 
  -4   4   5     1233.62     1053.50     47.88 o 
  -3   4   5       87.40       50.53     29.18 o 
  -2   4   5      634.70      575.24     41.93 o 
  -1   4   5     1196.09     1079.55     52.05 o 
   0   4   5     2085.39     2011.16     62.64 o 
   1   4   5      373.61      263.34     42.62 o 
   2   4   5      762.08      737.69     49.26 o 
   3   4   5      262.81      210.17     39.28 o 
   4   4   5      145.61      158.22     38.48 o 
   5   4   5      233.04      152.96     40.53 o 
   6   4   5      333.27      322.83     46.72 o 
   7   4   5     1097.72     1204.86     72.20 o 
   8   4   5       79.92      110.52     53.31 o 
   9   4   5      333.39      252.82     59.98 o 
  10   4   5     2918.70     3339.79    132.87 o 
  11   4   5       20.58       40.33     97.66 o 
  12   4   5       79.18       66.41    108.62 o 
  13   4   5      310.71      394.07    129.92 o 
 -15   5   5       45.63      -44.82     73.50 o 
 -14   5   5        0.22       -5.37     67.30 o 
 -13   5   5       29.72        7.30     61.07 o 
 -12   5   5      501.89      498.13     73.78 o 
 -11   5   5     1370.17     1213.05     88.07 o 
 -10   5   5        5.91      -27.94     49.86 o 
  -9   5   5     1387.17     1395.08     80.36 o 
  -8   5   5        1.71       36.06     45.06 o 
  -7   5   5     1270.68     1249.23     71.18 o 
  -6   5   5     4740.60     4977.45    131.47 o 
  -5   5   5     5271.43     5322.21     82.84 o 
  -4   5   5     1443.77     1349.25     51.08 o 
  -3   5   5      228.80      198.27     33.60 o 
  -2   5   5      580.89      691.39     42.90 o 
  -1   5   5     4979.21     4844.70     80.37 o 
   0   5   5    12285.02    13648.56    147.83 o 
   1   5   5     4604.70     4513.12     97.63 o 
   2   5   5       27.97       16.04     31.91 o 
   3   5   5       44.09       41.20     34.83 o 
   4   5   5      847.37      715.48     68.45 o 
   5   5   5      835.73      782.08     51.14 o 
   6   5   5     1659.39     1625.51     60.93 o 
   7   5   5     2461.08     2579.13    127.04 o 
   8   5   5      114.41       92.66     51.36 o 
   9   5   5      189.01      223.34     73.35 o 
  10   5   5      220.11      100.59     68.46 o 
  11   5   5      289.71      176.43     84.30 o 
  12   5   5      275.04      247.80    108.62 o 
  13   5   5       52.44      -90.35    116.67 o 
 -15   6   5        2.12       29.92     73.58 o 
 -14   6   5       70.81       -4.02     68.13 o 
 -13   6   5       15.50       16.12     61.34 o 
 -12   6   5     1261.66     1426.87     93.68 o 
 -11   6   5       21.25        3.66     53.37 o 
 -10   6   5      166.57      123.18     54.64 o 
  -9   6   5      158.53      136.83     51.83 o 
  -8   6   5     3840.11     4138.14    112.33 o 
  -7   6   5     3680.59     3778.44    103.65 o 
  -6   6   5      962.13      937.34     65.83 o 
  -5   6   5      444.94      420.20     39.31 o 
  -4   6   5     2570.11     2571.46     63.66 o 
  -3   6   5     2880.73     3019.21     68.34 o 
  -2   6   5     1413.32     1386.36     58.21 o 
  -1   6   5      437.59      335.79     36.32 o 
   0   6   5      704.72      708.12     42.64 o 
   1   6   5       18.26        9.61     28.30 o 
   2   6   5     3133.64     3089.90     89.72 o 
   3   6   5     8218.99     9067.41    108.38 o 
   4   6   5      477.40      381.59     40.66 o 
   5   6   5      105.11       73.12     35.19 o 
   6   6   5       34.96       21.94     44.23 o 
   7   6   5     1527.59     1543.55     76.97 o 
   8   6   5      977.10      886.20     82.13 o 
   9   6   5      686.23      683.53     85.61 o 
  10   6   5       40.77       71.07     72.71 o 
  11   6   5        7.89        8.69     76.41 o 
  12   6   5       22.79       40.43    109.88 o 
  13   6   5       50.15       -8.10    117.21 o 
 -15   7   5      218.34      197.25     79.54 o 
 -14   7   5      306.98      345.34     79.73 o 
 -13   7   5       61.14       30.30     62.76 o 
 -12   7   5       89.77       57.01     59.54 o 
 -11   7   5      204.53      195.26     60.82 o 
 -10   7   5       29.80       23.59     53.55 o 
  -9   7   5     3795.87     4089.78    128.74 o 
  -8   7   5     1692.11     1631.34     79.85 o 
  -7   7   5      100.10       36.61     42.73 o 
  -6   7   5     1524.89     1449.43     69.65 o 
  -5   7   5      747.02      723.84     47.18 o 
  -4   7   5      116.16      137.08     33.59 o 
  -3   7   5     1781.31     1805.55     56.78 o 
  -2   7   5      218.57      194.45     33.50 o 
  -1   7   5       36.91       -2.51     28.44 o 
   0   7   5     1235.71     1023.86     45.19 o 
   1   7   5      503.69      427.78     37.77 o 
   2   7   5       56.06       23.60     30.48 o 
   3   7   5      290.00      275.49     37.11 o 
   4   7   5      254.86      161.92     36.17 o 
   5   7   5      802.59      816.49     49.37 o 
   6   7   5     1345.92     1462.25     72.58 o 
   7   7   5       80.76       55.85     48.87 o 
   8   7   5       12.31      -51.68     60.62 o 
   9   7   5      700.39      803.17     92.04 o 
  10   7   5        0.19       22.70     69.25 o 
  11   7   5       18.01      -20.72     77.86 o 
  12   7   5       44.26       54.54     87.68 o 
  13   7   5      226.18      101.65    124.72 o 
 -15   8   5      105.82      145.11     78.84 o 
 -14   8   5       22.38       39.99     70.38 o 
 -13   8   5        0.51      -22.28     63.89 o 
 -12   8   5      518.00      556.50     76.01 o 
 -11   8   5      132.00       58.24     54.85 o 
 -10   8   5      249.71      206.85     60.37 o 
  -9   8   5     4239.43     4507.56    120.97 o 
  -8   8   5      543.05      432.58     60.87 o 
  -7   8   5      386.13      294.61     52.88 o 
  -6   8   5     1626.01     1545.97     88.71 o 
  -5   8   5     7324.76     7714.79    111.68 o 
  -4   8   5     1621.19     1554.03     55.35 o 
  -3   8   5     1362.09     1297.30     51.53 o 
  -2   8   5     1584.36     1342.75     55.03 o 
  -1   8   5     2526.13     2417.52     61.10 o 
   0   8   5     1299.65     1189.22     48.11 o 
   1   8   5     1053.57     1052.28     51.36 o 
   2   8   5     3881.47     3888.36     72.35 o 
   3   8   5     1964.45     1823.37     56.77 o 
   4   8   5      421.57      303.74     38.11 o 
   5   8   5     4419.59     4734.63    100.88 o 
   6   8   5      566.35      572.19     67.71 o 
   7   8   5      199.61      177.37     66.53 o 
   8   8   5      177.17      124.40     66.05 o 
   9   8   5       17.28      -16.09     66.87 o 
  10   8   5        5.28       39.09     75.52 o 
  11   8   5        0.36       26.69     77.00 o 
  12   8   5       96.52      151.98     90.26 o 
  13   8   5       65.31       94.03    125.99 o 
 -15   9   5      252.46      287.09     85.85 o 
 -14   9   5     1698.39     1964.32    112.63 o 
 -13   9   5      790.79      864.52     92.14 o 
 -12   9   5      364.51      315.44     70.10 o 
 -11   9   5      751.65      736.39     79.51 o 
 -10   9   5     2364.90     2272.94     96.85 o 
  -9   9   5      374.84      339.91     61.04 o 
  -8   9   5     8436.78     9366.90    248.05 o 
  -7   9   5     1396.00     1375.07     75.30 o 
  -6   9   5     2899.95     2863.93     89.97 o 
  -5   9   5      388.31      376.06     40.15 o 
  -4   9   5     2017.21     1988.24     69.54 o 
  -3   9   5      526.36      392.17     39.37 o 
  -2   9   5      261.68      189.75     34.13 o 
  -1   9   5     3648.06     3474.66     69.81 o 
   0   9   5     4677.59     4866.01    103.31 o 
   1   9   5     6135.48     6445.98     87.65 o 
   2   9   5     1114.75     1104.06     56.58 o 
   3   9   5      271.04      208.90     34.48 o 
   4   9   5        1.87        9.30     35.97 o 
   5   9   5      260.50      232.47     46.53 o 
   6   9   5      107.74       77.29     60.27 o 
   7   9   5      744.72      821.78     88.86 o 
   8   9   5     1679.01     1900.13    151.23 o 
   9   9   5       54.54       63.67     72.71 o 
  10   9   5      110.07      104.96     76.48 o 
  11   9   5      401.92      399.96     92.21 o 
  12   9   5       23.11      129.76     91.52 o 
  13   9   5      131.27       23.89    125.99 o 
 -15  10   5      147.64      242.34     86.36 o 
 -14  10   5      129.86      203.93     75.69 o 
 -13  10   5       88.42       97.26     66.69 o 
 -12  10   5        3.80       -9.30     60.10 o 
 -11  10   5       11.41      -11.09     55.29 o 
 -10  10   5       11.85       -7.72     51.93 o 
  -9  10   5       60.51       32.54     50.12 o 
  -8  10   5      229.88      171.57     52.03 o 
  -7  10   5      540.94      436.07     57.17 o 
  -6  10   5     1326.91     1313.78     68.65 o 
  -5  10   5     4326.19     4317.45     81.39 o 
  -4  10   5      582.94      556.78     45.20 o 
  -3  10   5     2135.48     1977.90     59.70 o 
  -2  10   5      962.30      933.33     57.65 o 
  -1  10   5     4767.70     5033.44     82.56 o 
   0  10   5      154.64      171.42     32.15 o 
   1  10   5     2591.24     2334.93     71.13 o 
   2  10   5     1298.57     1205.04     54.40 o 
   3  10   5      989.49      921.79     45.24 o 
   4  10   5     2099.82     1987.52    111.26 o 
   5  10   5     2546.16     2716.37    111.66 o 
   6  10   5     1865.54     1854.72    101.02 o 
   7  10   5      396.09      304.82     73.58 o 
   8  10   5      321.34      245.53     82.51 o 
   9  10   5       22.89       37.19     70.70 o 
  10  10   5      421.53      370.96     86.92 o 
  11  10   5      794.53      862.50    108.42 o 
  12  10   5      227.15      253.70     97.52 o 
  13  10   5       69.25      -23.77     98.37 o 
 -15  11   5       59.92      100.69     81.35 o 
 -14  11   5      106.36      121.66     76.56 o 
 -13  11   5      636.93      646.13     88.00 o 
 -12  11   5       51.16        6.74     61.86 o 
 -11  11   5       27.56        8.44     58.81 o 
 -10  11   5       44.19       85.07     55.90 o 
  -9  11   5      991.46     1126.22     80.73 o 
  -8  11   5      727.74      747.40     70.72 o 
  -7  11   5      755.62      702.46     64.79 o 
  -6  11   5     2855.06     2801.32     89.32 o 
  -5  11   5     1143.44     1090.48     52.05 o 
  -4  11   5      221.42      160.98     35.98 o 
  -3  11   5      256.91      162.37     35.85 o 
  -2  11   5     2679.03     2805.92     66.83 o 
  -1  11   5     8398.92     9137.71    110.89 o 
   0  11   5    16941.94    18599.70    151.80 o 
   1  11   5      358.57      264.87     33.63 o 
   2  11   5       82.71        5.63     39.97 o 
   3  11   5     3554.08     3405.22    112.98 o 
   4  11   5      311.88      261.80     63.30 o 
   5  11   5      685.99      704.02    140.90 o 
   6  11   5     4187.67     4619.14    142.23 o 
   7  11   5      421.38      431.60     79.20 o 
   8  11   5      184.48      204.65     75.96 o 
   9  11   5       25.96       46.20     73.68 o 
  10  11   5      498.43      564.45     96.27 o 
  11  11   5       91.03      100.69     85.04 o 
  12  11   5      131.96      248.87    134.66 o 
 -15  12   5      571.24      847.31    104.70 o 
 -14  12   5       91.99       82.28     75.63 o 
 -13  12   5      313.91      265.50     74.89 o 
 -12  12   5       39.57       62.10     64.01 o 
 -11  12   5      395.31      318.41     67.77 o 
 -10  12   5      285.50      276.97     62.38 o 
  -9  12   5      208.12      167.38     56.23 o 
  -8  12   5      163.47       46.33     40.92 o 
  -7  12   5     5285.46     5656.01    125.22 o 
  -6  12   5     1320.64     1289.49     71.08 o 
  -5  12   5      801.75      830.02     52.01 o 
  -4  12   5     3867.81     3929.34     80.90 o 
  -3  12   5     4542.36     4684.75     91.09 o 
  -2  12   5      259.61      215.54     36.37 o 
  -1  12   5       20.75      -22.83     30.04 o 
   0  12   5     1087.87     1009.45     46.14 o 
   1  12   5     3034.04     2934.38     69.23 o 
   2  12   5     7351.30     8022.57    163.47 o 
   3  12   5      405.04      392.75     66.41 o 
   4  12   5      278.12      244.38     64.15 o 
   5  12   5      258.53      272.75     70.02 o 
   6  12   5        0.08       -1.56     57.78 o 
   7  12   5      513.62      414.13     80.06 o 
   8  12   5      197.03      132.09     70.66 o 
   9  12   5       15.78       13.70     71.84 o 
  10  12   5      120.82       77.43     78.60 o 
  11  12   5      594.77      736.02    107.55 o 
  12  12   5      613.72      677.24    111.12 o 
 -14  13   5     1472.30     1971.00    118.55 o 
 -13  13   5        1.50       39.40     68.72 o 
 -12  13   5        0.72       23.21     63.08 o 
 -11  13   5      247.01      230.93     65.66 o 
 -10  13   5      454.41      377.67     66.83 o 
  -9  13   5      112.13       31.99     52.98 o 
  -8  13   5     1530.79     1440.21     68.20 o 
  -7  13   5      258.56      193.63     44.01 o 
  -6  13   5      307.90      217.82     50.08 o 
  -5  13   5        0.78      -15.81     33.50 o 
  -4  13   5     4815.47     4784.57     88.76 o 
  -3  13   5     1481.65     1382.27     55.80 o 
  -2  13   5     4631.72     4739.50     84.09 o 
  -1  13   5     2269.89     2191.51     70.68 o 
   0  13   5     1198.36     1048.05     76.91 o 
   1  13   5     2326.03     2096.82     82.38 o 
   2  13   5     2243.51     2090.81     97.09 o 
   3  13   5     3923.82     4170.59    129.19 o 
   4  13   5      250.28      200.93     62.03 o 
   5  13   5      204.30      178.66     67.00 o 
   6  13   5       24.53      -44.48     59.37 o 
   7  13   5     1428.02     1496.72    104.95 o 
   8  13   5       12.01        0.81     67.96 o 
   9  13   5       46.75       82.98     77.07 o 
  10  13   5      326.36      306.17     88.10 o 
  11  13   5      210.92      324.97     95.01 o 
  12  13   5       12.32      -80.93     89.80 o 
 -14  14   5        0.64      103.82     78.37 o 
 -13  14   5      424.45      567.77     86.93 o 
 -12  14   5        4.61        4.87     65.55 o 
 -11  14   5       13.54       34.87     60.03 o 
 -10  14   5       67.96       39.56     53.96 o 
  -9  14   5     1214.92     1295.40     93.09 o 
  -8  14   5      186.46      108.57     44.90 o 
  -7  14   5     1860.56     1668.63     76.57 o 
  -6  14   5        1.66        5.63     37.27 o 
  -5  14   5     1233.97     1139.21     56.28 o 
  -4  14   5      582.79      520.93     57.40 o 
  -3  14   5      149.21      123.63     35.50 o 
  -2  14   5      363.38      353.91     39.80 o 
  -1  14   5     4159.52     4216.96    102.14 o 
   0  14   5     1028.41      949.66     58.93 o 
   1  14   5     3767.91     3563.72     84.79 o 
   2  14   5     1568.07     1418.54     84.37 o 
   3  14   5      754.08      644.17     77.37 o 
   4  14   5      536.89      532.52     77.25 o 
   5  14   5     1115.63     1183.71    125.16 o 
   6  14   5      239.56      148.75     69.07 o 
   7  14   5        3.95       82.11     69.07 o 
   8  14   5       21.35      -20.10     68.91 o 
   9  14   5       54.71       58.36     74.88 o 
  10  14   5       17.22       50.84     80.80 o 
  11  14   5       84.89      135.45     91.43 o 
  12  14   5       38.10      -14.23     95.75 o 
 -14  15   5        4.06      -70.98     75.01 o 
 -13  15   5      530.16      542.05     89.41 o 
 -12  15   5        5.03      -18.73     64.00 o 
 -11  15   5       52.81       89.21     66.19 o 
 -10  15   5        0.06       32.31     57.78 o 
  -9  15   5      706.44      732.66     75.45 o 
  -8  15   5      117.64      103.86     43.71 o 
  -7  15   5      860.52      707.68     57.60 o 
  -6  15   5     1495.98     1451.54     65.54 o 
  -5  15   5     1098.24      961.91     52.63 o 
  -4  15   5     1244.95     1188.25     61.37 o 
  -3  15   5     1879.59     1753.07     61.18 o 
  -2  15   5      558.41      445.81     43.14 o 
  -1  15   5      438.80      328.32     36.69 o 
   0  15   5     3696.82     3589.53    101.85 o 
   1  15   5      310.11      249.86     44.73 o 
   2  15   5       30.59       27.05     55.09 o 
   3  15   5       78.99       86.86     57.56 o 
   4  15   5     6743.99     7568.28    175.03 o 
   5  15   5     1050.56      937.35     94.18 o 
   6  15   5      303.17      188.89     72.07 o 
   7  15   5        0.28        7.54     64.50 o 
   8  15   5      865.83      898.68    101.62 o 
   9  15   5       66.89       32.12     78.10 o 
  10  15   5        7.87       61.43     82.36 o 
  11  15   5      110.40      124.87     96.87 o 
  12  15   5      310.81      279.14    110.87 o 
 -14  16   5       46.59       22.70     78.20 o 
 -13  16   5       59.33       22.02     73.90 o 
 -12  16   5      148.96      149.74     70.27 o 
 -11  16   5     1028.36     1162.41     95.23 o 
 -10  16   5      529.82      466.01     73.23 o 
  -9  16   5     2831.39     2941.37    134.53 o 
  -8  16   5        1.29       16.29     43.21 o 
  -7  16   5      735.13      693.32     59.08 o 
  -6  16   5      159.25      145.05     42.30 o 
  -5  16   5      164.05      112.18     35.04 o 
  -4  16   5     1039.69      909.34     53.70 o 
  -3  16   5     1303.88     1274.02     55.84 o 
  -2  16   5       31.09       37.04     33.42 o 
  -1  16   5      671.67      725.36     79.17 o 
   0  16   5        0.11      -17.01     40.22 o 
   1  16   5      164.28       88.49     41.40 o 
   2  16   5       62.24       49.08     56.61 o 
   3  16   5       77.92       21.71     58.38 o 
   4  16   5       84.15      127.61     64.16 o 
   5  16   5      130.87      101.09     67.43 o 
   6  16   5     1111.12     1324.85    104.52 o 
   7  16   5      114.03       92.88     72.60 o 
   8  16   5        2.78       47.50     73.99 o 
   9  16   5      305.71      299.94     90.44 o 
  10  16   5       71.10       41.09     86.45 o 
  11  16   5      774.85     1019.93    181.65 o 
  12  16   5        0.00        0.61     98.21 o 
 -14  17   5      141.90      199.94     86.35 o 
 -13  17   5       64.39      -31.70     73.61 o 
 -12  17   5       11.54       45.63     69.89 o 
 -11  17   5        1.97       27.03     61.70 o 
 -10  17   5       69.34      112.45     64.05 o 
  -9  17   5      349.07      327.46     66.25 o 
  -8  17   5      490.37      556.18     59.69 o 
  -7  17   5      629.50      661.72     60.13 o 
  -6  17   5      127.30       59.70     42.63 o 
  -5  17   5      242.91      223.53     38.70 o 
  -4  17   5      122.02       95.34     35.73 o 
  -3  17   5      426.33      335.77     43.46 o 
  -2  17   5      747.37      734.49     48.20 o 
  -1  17   5      452.36      285.47     50.74 o 
   0  17   5      896.44      842.57     61.60 o 
   1  17   5      387.49      349.42     67.90 o 
   2  17   5     1274.61     1251.64     90.60 o 
   3  17   5      120.12      113.55     61.67 o 
   4  17   5      153.09       87.71     64.08 o 
   5  17   5      585.72      506.58     80.98 o 
   6  17   5      646.19      552.48     88.22 o 
   7  17   5      291.30      262.93     80.64 o 
   8  17   5      212.98      185.71     81.40 o 
   9  17   5        0.03      -25.34     77.57 o 
  10  17   5        2.14       -1.93     86.45 o 
  11  17   5       23.34      -26.21     88.84 o 
 -13  18   5      256.93      252.64     83.24 o 
 -12  18   5        0.66       -7.07     68.54 o 
 -11  18   5      490.80      597.12     84.08 o 
 -10  18   5       40.53       18.17     62.15 o 
  -9  18   5      617.02      520.92     72.76 o 
  -8  18   5       75.24       73.66     46.20 o 
  -7  18   5     6562.88     6719.43    123.14 o 
  -6  18   5     2859.82     2943.74     88.38 o 
  -5  18   5      123.97       95.64     37.98 o 
  -4  18   5      446.91      458.55     44.00 o 
  -3  18   5     2294.01     2154.94    103.58 o 
  -2  18   5      159.94      132.96     48.61 o 
  -1  18   5      108.97       88.38     46.86 o 
   0  18   5       26.99       37.55     52.57 o 
   1  18   5       14.90      -54.02     54.41 o 
   2  18   5     4788.16     5150.77    147.91 o 
   3  18   5      131.00      107.01     64.88 o 
   4  18   5      899.10     1012.70     96.23 o 
   5  18   5     1327.80     1277.44    105.09 o 
   6  18   5      899.67      977.72    102.20 o 
   7  18   5     1243.62     1352.25    143.56 o 
   8  18   5        0.13      -29.26     72.86 o 
   9  18   5      112.81      147.39     86.52 o 
  10  18   5      287.21      258.30     94.69 o 
  11  18   5       50.87       30.26     96.32 o 
 -13  19   5       92.36      119.05     78.75 o 
 -12  19   5        0.23       39.08     72.35 o 
 -11  19   5       44.29       42.42     66.28 o 
 -10  19   5       19.31        9.17     62.06 o 
  -9  19   5      157.07       74.24     57.51 o 
  -8  19   5      203.69      215.07     52.71 o 
  -7  19   5       26.60       21.14     43.69 o 
  -6  19   5        0.26       17.03     41.40 o 
  -5  19   5     2645.54     2412.13     87.56 o 
  -4  19   5      478.12      400.32     42.86 o 
  -3  19   5      937.81      956.51     69.96 o 
  -2  19   5      792.46      726.52     65.77 o 
  -1  19   5      139.09      146.59     48.48 o 
   0  19   5     7966.29     8689.55    184.51 o 
   1  19   5      609.90      450.70     75.52 o 
   2  19   5     1916.74     1919.91    103.57 o 
   3  19   5      581.60      558.49     83.17 o 
   4  19   5       80.45       28.65     63.44 o 
   5  19   5       83.78      106.83     69.87 o 
   6  19   5       60.84       59.29     71.53 o 
   7  19   5      159.96       34.95     73.65 o 
   8  19   5      634.31      919.61    109.34 o 
   9  19   5      604.27      678.43    104.34 o 
  10  19   5       19.01      -21.20     89.72 o 
  11  19   5      100.33      135.68     99.82 o 
 -13  20   5      229.75      362.78     89.49 o 
 -12  20   5        0.03        1.55     74.01 o 
 -11  20   5        2.39       35.44     66.49 o 
 -10  20   5      311.82      369.03     73.26 o 
  -9  20   5     1014.18      860.64     82.47 o 
  -8  20   5       46.34       67.32     49.71 o 
  -7  20   5      776.23      766.69     63.68 o 
  -6  20   5     1320.77     1173.94     69.21 o 
  -5  20   5       63.40      103.71     38.14 o 
  -4  20   5     6422.92     6674.79    137.70 o 
  -3  20   5      216.42      204.79     48.19 o 
  -2  20   5     1175.19     1231.38     74.15 o 
  -1  20   5      438.36      446.77     60.01 o 
   0  20   5      694.90      656.31     83.17 o 
   1  20   5      359.95      204.86     67.90 o 
   2  20   5      406.80      341.62     76.85 o 
   3  20   5      140.44       87.54     65.63 o 
   4  20   5       52.73       27.83     64.22 o 
   5  20   5       47.37       45.88     69.19 o 
   6  20   5       13.53       21.40     70.73 o 
   7  20   5       41.09       90.46     79.56 o 
   8  20   5      163.78      222.21     85.87 o 
   9  20   5      853.69      868.22    129.53 o 
  10  20   5       89.22      122.67     94.85 o 
  11  20   5       49.64       87.39     99.28 o 
 -13  21   5        0.61       67.90     79.88 o 
 -12  21   5     1362.71     1668.98    117.18 o 
 -11  21   5        5.96      -68.48     68.48 o 
 -10  21   5      139.26       99.65     66.72 o 
  -9  21   5        4.48        4.65     56.33 o 
  -8  21   5      145.08       81.91     50.32 o 
  -7  21   5     1378.60     1340.35     73.19 o 
  -6  21   5       84.09       78.71     47.51 o 
  -5  21   5     2098.68     2005.75     67.47 o 
  -4  21   5       71.27       40.62     46.49 o 
  -3  21   5        6.24       28.19     43.65 o 
  -2  21   5     2428.20     2488.50     90.11 o 
  -1  21   5     1038.07     1043.35     94.14 o 
   0  21   5      730.97      741.77     87.21 o 
   1  21   5      112.49      106.19     63.44 o 
   2  21   5      735.60      726.14     87.39 o 
   3  21   5      221.67      111.11     66.11 o 
   4  21   5       12.95      -31.89     67.14 o 
   5  21   5       31.91      -20.23     67.90 o 
   6  21   5      345.92      269.47     84.56 o 
   7  21   5     1837.73     2065.36    126.22 o 
   8  21   5     1132.68     1033.03    114.91 o 
   9  21   5      419.00      627.46    107.95 o 
  10  21   5      229.19      278.85    102.10 o 
 -12  22   5        0.18       45.41     77.76 o 
 -11  22   5       24.33       48.97     70.85 o 
 -10  22   5       58.10       57.82     66.29 o 
  -9  22   5        1.84       22.79     62.07 o 
  -8  22   5       52.11       62.60     53.04 o 
  -7  22   5        2.73        3.41     47.37 o 
  -6  22   5       81.53       58.97     47.24 o 
  -5  22   5       44.56       -8.04     45.30 o 
  -4  22   5      328.03      272.28     52.51 o 
  -3  22   5       41.31       47.55     44.61 o 
  -2  22   5      459.97      462.82     62.61 o 
  -1  22   5        2.44       -0.37     62.84 o 
   0  22   5      232.79      179.57     67.68 o 
   1  22   5     1266.88     1315.45    104.80 o 
   2  22   5       38.54       16.59     64.15 o 
   3  22   5       82.53       62.92     69.33 o 
   4  22   5       89.65       83.50     71.39 o 
   5  22   5       11.60      -23.66     69.19 o 
   6  22   5      264.76      179.09     81.47 o 
   7  22   5        0.53      -33.54     75.57 o 
   8  22   5      174.28      175.73     91.07 o 
   9  22   5       72.83      101.97     94.06 o 
  10  22   5        0.06       26.97     96.32 o 
 -12  23   5        1.18       19.11     78.96 o 
 -11  23   5      243.63      253.11     79.19 o 
 -10  23   5       65.62       95.01     70.75 o 
  -9  23   5      315.52      336.80     73.66 o 
  -8  23   5      842.96      901.77     73.60 o 
  -7  23   5       66.74       54.85     49.94 o 
  -6  23   5      164.72      157.37     50.54 o 
  -5  23   5      253.79      238.06     53.50 o 
  -4  23   5       69.40       36.77     46.31 o 
  -3  23   5        5.06        4.80     45.34 o 
  -2  23   5      110.00      138.33     55.73 o 
  -1  23   5        5.62       10.16     63.59 o 
   0  23   5     1495.71     1554.40    102.90 o 
   1  23   5       94.54      130.65     68.47 o 
   2  23   5      234.32      189.60     74.40 o 
   3  23   5      653.44      622.57     90.51 o 
   4  23   5       21.43       21.45     65.99 o 
   5  23   5      593.17      494.52     91.78 o 
   6  23   5        9.56       90.23     78.79 o 
   7  23   5       20.10      -48.19     77.86 o 
   8  23   5      798.40      753.05    111.53 o 
   9  23   5       28.30       75.90     91.94 o 
  10  23   5      441.07      429.08    111.32 o 
 -12  24   5        8.55       72.22     87.68 o 
 -11  24   5       91.99       57.45     74.02 o 
 -10  24   5      407.19      417.87     80.77 o 
  -9  24   5       60.95       34.63     64.34 o 
  -8  24   5      120.53       99.74     56.37 o 
  -7  24   5      188.79      120.85     51.73 o 
  -6  24   5      289.07      284.98     65.07 o 
  -5  24   5      201.48      133.54     52.32 o 
  -4  24   5        8.09        8.16     48.75 o 
  -3  24   5     1615.24     1730.73     77.38 o 
  -2  24   5     2491.84     2598.62    186.87 o 
  -1  24   5       29.82       95.27     68.07 o 
   0  24   5      163.95      123.32     67.62 o 
   1  24   5       72.85       97.16     68.28 o 
   2  24   5       65.79      -48.20     65.42 o 
   3  24   5      193.09      132.59     72.99 o 
   4  24   5      919.42      936.46    104.34 o 
   5  24   5      499.52      427.55     91.78 o 
   6  24   5      126.82      195.53     85.87 o 
   7  24   5       66.80       78.18     84.45 o 
   8  24   5       15.50       35.40     91.24 o 
   9  24   5      221.29      239.70    100.70 o 
 -11  25   5      178.11      250.12     82.97 o 
 -10  25   5       92.00      103.10     71.92 o 
  -9  25   5      375.03      423.59     69.42 o 
  -8  25   5      372.03      309.50     63.18 o 
  -7  25   5      275.59      151.16     66.76 o 
  -6  25   5     1957.28     1948.87     96.18 o 
  -5  25   5       19.17        7.26     51.17 o 
  -4  25   5        3.82       35.25     50.85 o 
  -3  25   5      638.91      523.36     62.24 o 
  -2  25   5        0.99      -12.13     55.07 o 
  -1  25   5       22.31        7.87     68.27 o 
   0  25   5      631.89      357.90    100.45 o 
   1  25   5      229.04      238.11     76.46 o 
   2  25   5     1121.28     1182.80    175.06 o 
   3  25   5       37.44       39.38     69.63 o 
   4  25   5       64.77       84.94     76.79 o 
   5  25   5        1.27       -1.60     76.60 o 
   6  25   5      255.60      198.71     85.80 o 
   7  25   5      460.36      472.47    103.45 o 
   8  25   5      472.59      517.99    107.14 o 
   9  25   5       47.65       54.33     97.09 o 
 -11  26   5      642.34      782.67    116.86 o 
 -10  26   5      553.40      403.41     81.12 o 
  -9  26   5      302.47      298.29     66.75 o 
  -8  26   5      114.69      108.07     67.64 o 
  -7  26   5      268.76      192.14     68.84 o 
  -6  26   5      222.58      136.62     62.90 o 
  -5  26   5      170.49      134.57     56.84 o 
  -4  26   5      823.02      855.88     74.21 o 
  -3  26   5      228.64      281.65     67.62 o 
  -2  26   5     2320.91     2249.39    120.46 o 
  -1  26   5     2444.15     2504.95    122.47 o 
   0  26   5      479.77      447.44     83.83 o 
   1  26   5      132.26      108.84     73.15 o 
   2  26   5     1084.08      945.20    105.09 o 
   3  26   5      115.34       46.40     72.71 o 
   4  26   5      227.67      212.84     84.67 o 
   5  26   5      293.26      314.44     91.24 o 
   6  26   5      151.12       18.76     81.69 o 
   7  26   5       14.59        3.97     84.56 o 
   8  26   5      131.60      134.61     98.21 o 
   9  26   5        4.60       53.61     99.71 o 
 -11  27   5       12.34       -1.35     91.28 o 
 -10  27   5      136.24      184.93     78.82 o 
  -9  27   5       26.37       38.91     72.56 o 
  -8  27   5      186.11      158.27     73.71 o 
  -7  27   5      208.06      152.19     69.65 o 
  -6  27   5       15.62      -15.73     59.37 o 
  -5  27   5        5.26      -25.43     53.98 o 
  -4  27   5       28.33       52.23     60.95 o 
  -3  27   5      238.04      168.67     64.49 o 
  -2  27   5      142.36      119.04     62.20 o 
  -1  27   5     1018.15      985.08    103.83 o 
   0  27   5     1559.23     1549.34    175.79 o 
   1  27   5       96.71      141.46     77.37 o 
   2  27   5       43.85       34.67     72.71 o 
   3  27   5       19.98       18.05     77.37 o 
   4  27   5        0.44      -70.18     76.79 o 
   5  27   5        4.55      -24.16     80.06 o 
   6  27   5      466.19      377.44     98.82 o 
   7  27   5      877.25      692.62    127.48 o 
   8  27   5      633.44      712.55    121.02 o 
 -10  28   5      588.40      651.06    107.95 o 
  -9  28   5        6.48       90.78     77.03 o 
  -8  28   5       47.53       91.36     72.14 o 
  -7  28   5      143.35       89.53     68.67 o 
  -6  28   5     1050.65     1088.02     93.36 o 
  -5  28   5        7.90      -27.62     63.22 o 
  -4  28   5      162.00      210.22     66.72 o 
  -3  28   5       42.59      108.63     65.32 o 
  -2  28   5      440.77      464.90     76.60 o 
  -1  28   5     1096.71     1001.93    108.08 o 
   0  28   5      623.24      528.55     90.78 o 
   1  28   5      304.56      236.45     83.00 o 
   2  28   5      539.68      351.45     87.95 o 
   3  28   5      638.40      698.13    102.63 o 
   4  28   5       36.39      -11.49     78.10 o 
   5  28   5       25.85       57.85     83.79 o 
   6  28   5       48.05      142.69     93.43 o 
   7  28   5       90.72      117.37     93.98 o 
   8  28   5        1.79       -6.29     99.18 o 
 -10  29   5      233.63      307.59    131.11 o 
  -9  29   5       14.48       19.36     77.19 o 
  -8  29   5        0.11      -55.00     72.12 o 
  -7  29   5       20.88       16.37     69.42 o 
  -6  29   5      941.27      853.06     89.32 o 
  -5  29   5      853.96     1032.65    109.12 o 
  -4  29   5       93.04      110.12     67.33 o 
  -3  29   5      114.83      125.08     69.85 o 
  -2  29   5      370.69      297.92     72.91 o 
  -1  29   5      551.49      522.72    151.82 o 
   0  29   5      724.75      750.88    103.61 o 
   1  29   5       26.75       57.89     80.61 o 
   2  29   5      673.09      611.21    101.23 o 
   3  29   5        9.77       30.85     79.98 o 
   4  29   5      464.84      592.97    104.82 o 
   5  29   5      182.27      168.76     94.13 o 
   6  29   5      102.17      127.22     91.78 o 
   7  29   5        1.61      -13.68     93.23 o 
  -9  30   5       34.45       44.15     79.57 o 
  -8  30   5      112.43      120.17     79.33 o 
  -7  30   5     1097.93     1269.70    103.17 o 
  -6  30   5      356.59      334.79     77.72 o 
  -5  30   5      416.54      577.46    121.80 o 
  -4  30   5      249.98      212.52     75.68 o 
  -3  30   5       61.61       30.13     67.89 o 
  -2  30   5        8.18        4.78     64.34 o 
  -1  30   5      222.03      246.64     82.71 o 
   0  30   5       49.26       18.15     77.86 o 
   1  30   5       18.91       32.50     83.40 o 
   2  30   5     1676.84     1845.20    126.78 o 
   3  30   5      193.41      250.41     90.17 o 
   4  30   5      177.34      120.02     87.86 o 
   5  30   5      147.13      173.24     94.18 o 
   6  30   5        0.79       58.89     94.03 o 
   7  30   5      302.62      376.39    110.23 o 
  -8  31   5     2049.10     2280.23    128.68 o 
  -7  31   5       30.36       56.46     76.31 o 
  -6  31   5       18.36      -69.91     82.26 o 
  -5  31   5      303.32      390.23     96.11 o 
  -4  31   5      536.56      487.51     82.68 o 
  -3  31   5      146.07       99.05     72.41 o 
  -2  31   5      213.56      193.30     73.73 o 
  -1  31   5      245.97      313.35     90.17 o 
   0  31   5      132.72       44.10     81.20 o 
   1  31   5      372.71      431.04     98.56 o 
   2  31   5      190.09      304.11     93.06 o 
   3  31   5      319.49      276.18     93.90 o 
   4  31   5      875.81     1068.43    124.61 o 
   5  31   5       44.88       21.39     91.24 o 
   6  31   5      129.39       53.92     95.19 o 
  -8  32   5       52.56       65.29     83.68 o 
  -7  32   5      430.41      343.18    102.11 o 
  -6  32   5        3.45      -22.40     83.52 o 
  -5  32   5        0.19       75.29     90.69 o 
  -4  32   5     1038.89     1142.38     99.32 o 
  -3  32   5       39.81       66.26     74.91 o 
  -2  32   5       86.63      114.40     73.94 o 
  -1  32   5      385.53      471.07    101.79 o 
   0  32   5       19.56       30.55     82.81 o 
   1  32   5      243.43      271.00     94.89 o 
   2  32   5       23.04        5.04     86.19 o 
   3  32   5       71.61      186.76     96.23 o 
   4  32   5       33.73       39.25     91.64 o 
   5  32   5      348.39      419.61    109.81 o 
  -7  33   5      245.67      283.89    100.91 o 
  -6  33   5      530.79      504.51    108.81 o 
  -5  33   5       59.04       37.76     91.39 o 
  -4  33   5     1152.50     1537.98    114.27 o 
  -3  33   5      165.18      183.45     79.24 o 
  -2  33   5      318.85      179.78     80.28 o 
  -1  33   5      254.06      371.29    100.61 o 
   0  33   5     3166.03     3616.70    165.93 o 
   1  33   5      734.13      911.72    118.11 o 
   2  33   5      113.62       39.41     91.94 o 
   3  33   5       35.44      -60.20     89.44 o 
   4  33   5       94.41      129.95    101.37 o 
   5  33   5      425.22      436.61    112.33 o 
  -6  34   5       94.15      115.50     93.06 o 
  -5  34   5      274.37      314.96    100.89 o 
  -4  34   5        1.18       12.92     78.59 o 
  -3  34   5      246.41      152.92     82.11 o 
  -2  34   5       43.59       -2.36     76.68 o 
  -1  34   5       24.46      -49.32     88.95 o 
   0  34   5      212.58      244.58    100.91 o 
   1  34   5      206.05      301.67    102.76 o 
   2  34   5      387.86      430.58    106.65 o 
   3  34   5        8.25       52.33     95.24 o 
   4  34   5        7.25       61.73     99.50 o 
  -5  35   5       23.42      -40.46     94.60 o 
  -4  35   5      190.15      208.09     86.42 o 
  -3  35   5      231.98      143.89     85.27 o 
  -2  35   5      824.45     1080.25    109.94 o 
  -1  35   5        7.85       69.76     96.81 o 
   0  35   5        5.50      -53.86     97.34 o 
   1  35   5     1094.08     1349.06    136.19 o 
   2  35   5      956.62     1029.50    129.72 o 
  -3  36   5        1.18      -25.17     81.58 o 
  -2  36   5      323.93      334.25     95.32 o 
  -1  36   5     1183.07     1518.88    139.88 o 
   0  36   5        7.92       86.00    103.20 o 
   1  36   5      237.17      257.97    174.51 o 
 -15   0   6        1.66      -83.92    110.02 o 
 -14   0   6        2.68      -20.99     97.22 o 
 -13   0   6      170.48      148.25    100.99 o 
 -12   0   6      994.96     1030.50    214.34 o 
 -11   0   6      295.21      303.22     94.52 o 
 -10   0   6     1386.44     1284.86    128.01 o 
  -9   0   6      357.40      373.05     89.12 o 
  -8   0   6      106.01       75.07     69.59 o 
  -7   0   6     1886.90     1948.38    125.19 o 
  -6   0   6      135.57       95.30     66.42 o 
  -5   0   6      875.88      937.97     96.12 o 
  -4   0   6      112.32       84.89     60.31 o 
  -3   0   6       86.04       39.83     56.33 o 
  -2   0   6      234.61      210.59     62.65 o 
  -1   0   6     1754.05     1847.46     95.20 o 
   0   0   6     2063.24     1782.03     97.66 o 
   1   0   6      345.95      336.33     64.38 o 
   2   0   6     1357.91     1310.90     89.83 o 
   3   0   6      138.36      109.52     61.00 o 
   4   0   6     1134.40     1022.38     89.83 o 
   5   0   6        3.66       -4.27     64.21 o 
   6   0   6     1773.95     1704.85    108.62 o 
   7   0   6      417.15      335.64     81.78 o 
   8   0   6      156.84       64.49    106.22 o 
   9   0   6     1927.77     2139.61    201.06 o 
  11   0   6      238.73      303.49    170.71 o 
  12   0   6        3.50      132.78    182.09 o 
 -15   1   6      234.08      305.18     86.67 o 
 -14   1   6        5.39        6.45     70.50 o 
 -13   1   6       52.14       28.46     67.17 o 
 -12   1   6        4.21       21.73     61.58 o 
 -11   1   6     1182.98     1354.01     91.60 o 
 -10   1   6     1914.89     2228.35    170.84 o 
  -9   1   6        1.20       19.16     50.95 o 
  -8   1   6      450.91      482.84     63.87 o 
  -7   1   6     1463.29     1445.27     77.85 o 
  -6   1   6       17.79       -2.01     42.68 o 
  -5   1   6       19.28       14.90     41.41 o 
  -4   1   6      741.99      687.78     59.73 o 
  -3   1   6      103.54       89.59     41.17 o 
  -2   1   6        0.48        0.70     35.30 o 
  -1   1   6     3733.56     3631.42     88.26 o 
   0   1   6     1466.60     1383.60     61.54 o 
   1   1   6     3004.74     2859.71     92.65 o 
   2   1   6      814.63      705.42     55.73 o 
   3   1   6       77.86       73.74     40.82 o 
   4   1   6     1089.48     1098.89     64.37 o 
   5   1   6      659.15      587.01     58.02 o 
   6   1   6     3973.18     4147.07    130.87 o 
   7   1   6      398.03      419.51     58.62 o 
   8   1   6      255.86      193.35     65.63 o 
   9   1   6      180.35      132.43     87.15 o 
  10   1   6      905.58      937.03    182.09 o 
  11   1   6       77.37      110.02    170.71 o 
  12   1   6        2.71       16.76    121.50 o 
 -15   2   6       73.09      139.31     81.23 o 
 -14   2   6      249.37      247.46     77.88 o 
 -13   2   6      237.87      197.33     72.10 o 
 -12   2   6       57.49       86.47     64.03 o 
 -11   2   6       47.14      -32.48     55.32 o 
 -10   2   6     1576.20     1702.35     89.33 o 
  -9   2   6      891.15      864.02     79.53 o 
  -8   2   6      310.40      289.21     58.21 o 
  -7   2   6      967.52      979.08     75.07 o 
  -6   2   6       54.42       49.51     45.71 o 
  -5   2   6      731.23      662.10     49.26 o 
  -4   2   6      158.01      111.95     43.53 o 
  -3   2   6      243.50      215.07     47.85 o 
  -2   2   6     1248.77     1202.79     61.54 o 
  -1   2   6     1475.87     1363.24     61.41 o 
   0   2   6     2281.81     2296.82     72.39 o 
   1   2   6      483.97      419.02     48.34 o 
   2   2   6     1133.52     1096.27     59.81 o 
   3   2   6        5.49      -32.22     38.28 o 
   4   2   6      272.33      259.89     48.84 o 
   5   2   6     2711.73     2894.85     87.10 o 
   7   2   6      319.91      202.28     62.61 o 
   8   2   6      573.54      479.57     84.42 o 
   9   2   6       18.02       11.38    117.60 o 
  10   2   6       86.32       38.39    100.35 o 
  11   2   6      275.01      279.81    116.48 o 
  12   2   6       88.18      -60.70    178.30 o 
 -15   3   6        3.59      -38.74     76.03 o 
 -14   3   6        8.58        9.61     72.71 o 
 -13   3   6      366.41      390.48     80.74 o 
 -12   3   6      689.23      773.01     86.26 o 
 -11   3   6        3.96       15.29     56.65 o 
 -10   3   6       13.23       -1.15     54.37 o 
  -9   3   6     1112.39     1137.31     81.65 o 
  -8   3   6       38.89       42.73     49.67 o 
  -7   3   6      336.48      278.49     56.64 o 
  -6   3   6      640.71      654.02     64.91 o 
  -5   3   6     1419.28     1347.41     57.10 o 
  -4   3   6     1955.61     1802.75     61.79 o 
  -3   3   6        0.43       17.64     39.19 o 
  -2   3   6     5439.02     5570.73    108.88 o 
  -1   3   6      728.71      669.43     54.85 o 
   0   3   6      169.92       97.96     39.29 o 
   1   3   6      223.91      133.16     39.83 o 
   2   3   6       22.17       17.53     38.57 o 
   3   3   6     1620.89     1705.18     69.35 o 
   4   3   6      447.12      496.97     53.43 o 
   5   3   6     1051.23     1053.21     66.81 o 
   6   3   6     1977.89     1775.29     88.94 o 
   7   3   6      267.00      245.94     65.17 o 
   8   3   6      116.72      120.99     68.73 o 
   9   3   6      266.57      124.03     96.12 o 
  10   3   6      353.19      229.73    108.02 o 
  11   3   6        9.01       30.58    108.62 o 
  12   3   6       32.76      121.40    170.71 o 
 -15   4   6      225.04      293.67     86.35 o 
 -14   4   6      137.54      165.55     76.07 o 
 -13   4   6        6.79       95.72     68.31 o 
 -12   4   6       12.99      -22.34     61.16 o 
 -11   4   6      158.63      188.75     64.03 o 
 -10   4   6        4.19       36.64     55.90 o 
  -9   4   6      629.83      610.00     71.93 o 
  -8   4   6      348.32      271.33     63.52 o 
  -7   4   6      225.36      184.17     53.97 o 
  -6   4   6      564.96      476.41     59.07 o 
  -5   4   6     2670.31     2467.24     69.00 o 
  -4   4   6       45.71       14.21     35.26 o 
  -3   4   6       62.06       15.55     34.35 o 
  -2   4   6      341.76      287.49     40.87 o 
  -1   4   6     1587.21     1485.45     67.90 o 
   0   4   6      111.93       70.83     38.52 o 
   1   4   6      134.48       89.98     40.03 o 
   2   4   6     1298.91     1173.82     60.17 o 
   3   4   6       41.08       18.83     41.09 o 
   4   4   6     4162.88     4836.93    113.90 o 
   5   4   6        3.84       20.41     44.59 o 
   6   4   6     3169.05     3102.55    107.63 o 
   7   4   6       77.64       14.74     54.24 o 
   8   4   6       12.85      -47.76     68.19 o 
   9   4   6      394.78      458.55     85.73 o 
  10   4   6       93.36      121.49    115.71 o 
  11   4   6        5.63      -30.02    108.62 o 
  12   4   6        0.05       73.64    127.23 o 
 -15   5   6       53.53       44.13     79.16 o 
 -14   5   6      118.44       79.72     75.17 o 
 -13   5   6       31.08       59.64     67.97 o 
 -12   5   6      229.24      274.64     70.42 o 
 -11   5   6        2.24      -55.26     57.46 o 
 -10   5   6     2159.28     2186.28    104.58 o 
  -9   5   6      760.16      796.49     75.60 o 
  -8   5   6      323.15      339.68     63.01 o 
  -7   5   6      622.79      704.15     67.99 o 
  -6   5   6     9683.87    10731.30    166.60 o 
  -5   5   6     2259.90     2248.44     68.93 o 
  -4   5   6      176.76      137.62     38.26 o 
  -3   5   6      198.89      156.80     38.34 o 
  -2   5   6      525.80      465.90     52.28 o 
  -1   5   6     3086.67     3079.72     74.01 o 
   0   5   6      105.09        8.32     37.58 o 
   1   5   6     3093.56     3019.15     92.13 o 
   2   5   6      940.80      900.12     58.16 o 
   3   5   6      158.51      151.80     43.07 o 
   4   5   6     2424.39     2393.12     72.13 o 
   5   5   6        2.63        2.57     46.37 o 
   6   5   6     1968.21     1896.46     83.58 o 
   7   5   6      364.09      313.16     77.86 o 
   8   5   6       24.91       19.64     68.91 o 
   9   5   6      590.00      543.74     91.07 o 
  10   5   6       19.14       14.87    100.57 o 
  11   5   6      281.61      277.59    123.68 o 
  12   5   6      180.10       10.20    120.62 o 
 -15   6   6        6.66      -19.80     80.66 o 
 -14   6   6      292.99      348.32     81.15 o 
 -13   6   6      258.50      240.78     74.69 o 
 -12   6   6        0.04       51.34     62.79 o 
 -11   6   6        1.50        9.87     57.02 o 
 -10   6   6      790.82      681.00     77.29 o 
  -9   6   6      442.45      414.89     65.35 o 
  -8   6   6     4204.53     4282.31    118.64 o 
  -7   6   6      711.20      743.69     69.49 o 
  -6   6   6       69.92       38.71     46.99 o 
  -5   6   6      188.41      134.55     38.20 o 
  -4   6   6     2024.28     1912.28     75.52 o 
  -3   6   6     1606.44     1562.83     83.82 o 
  -2   6   6        3.62      -12.72     33.27 o 
  -1   6   6     7647.00     7989.66    109.81 o 
   0   6   6       68.40       50.11     34.83 o 
   1   6   6      248.47      185.73     38.74 o 
   2   6   6      159.65       89.41     37.18 o 
   3   6   6      119.23       46.11     39.30 o 
   4   6   6      327.15      366.89     47.09 o 
   5   6   6     1720.12     1584.39     75.32 o 
   6   6   6     1246.83     1323.25     94.02 o 
   7   6   6       66.42       88.39     68.82 o 
   8   6   6      156.38      120.38     72.37 o 
   9   6   6      479.35      391.81     86.52 o 
  10   6   6       21.56       87.95     80.59 o 
  11   6   6       30.06      -35.77    114.97 o 
  12   6   6        0.10      -20.81    127.23 o 
 -15   7   6       35.57       24.11     81.41 o 
 -14   7   6      293.40      285.47     83.63 o 
 -13   7   6      577.14      672.10     88.39 o 
 -12   7   6      216.79      221.84     73.41 o 
 -11   7   6      992.25     1069.98     91.52 o 
 -10   7   6       65.06       94.82     57.89 o 
  -9   7   6       39.96        4.39     53.09 o 
  -8   7   6      651.23      626.82     70.09 o 
  -7   7   6     3437.86     3799.49    111.04 o 
  -6   7   6       39.97       41.69     45.50 o 
  -5   7   6      592.41      577.86     48.94 o 
  -4   7   6       16.96       18.93     35.51 o 
  -3   7   6     3997.89     4158.10    138.87 o 
  -2   7   6     1505.16     1376.93     56.13 o 
  -1   7   6        0.35       -2.33     33.41 o 
   0   7   6      735.14      661.91     53.67 o 
   1   7   6        9.07       34.74     40.40 o 
   2   7   6     1187.24     1089.22     54.27 o 
   3   7   6      871.12      888.50     55.05 o 
   4   7   6       84.03      100.23     46.57 o 
   5   7   6      796.03      900.26    104.89 o 
   6   7   6      215.54      166.65     64.81 o 
   7   7   6       56.90       21.12     68.47 o 
   8   7   6       14.10       19.26     71.54 o 
   9   7   6      617.13      552.12     92.22 o 
  10   7   6      150.56      115.84     86.02 o 
  11   7   6      234.45      218.86    120.97 o 
  12   7   6      113.45      154.02    127.23 o 
 -14   8   6       11.35       25.14     75.51 o 
 -13   8   6      163.73      124.69     72.51 o 
 -12   8   6      349.83      331.47     75.55 o 
 -11   8   6      117.54      104.80     62.07 o 
 -10   8   6      695.10      597.11     75.23 o 
  -9   8   6     1526.57     1373.44     88.60 o 
  -8   8   6       35.85       -2.47     48.45 o 
  -7   8   6       47.09       -7.62     47.26 o 
  -6   8   6       31.86       57.41     45.15 o 
  -5   8   6      335.37      289.33     43.77 o 
  -4   8   6     1254.31     1190.99     57.83 o 
  -3   8   6      172.95      120.82     38.66 o 
  -2   8   6     1320.56     1127.44     55.47 o 
  -1   8   6     2395.22     2264.31     66.56 o 
   0   8   6     1299.68     1240.01     72.51 o 
   1   8   6        0.95      -12.98     34.74 o 
   2   8   6      695.99      606.31     47.84 o 
   3   8   6       72.61       29.38     37.32 o 
   4   8   6     6540.03     6872.77    161.11 o 
   5   8   6       59.91       78.02     63.02 o 
   6   8   6      445.60      512.15     80.64 o 
   7   8   6      223.47      171.98     95.38 o 
   8   8   6     1634.01     1838.10    112.49 o 
   9   8   6      720.42      654.12    130.17 o 
  10   8   6        0.05      -35.43     82.71 o 
  11   8   6       28.66       16.72     90.78 o 
  12   8   6      105.72      151.06    132.28 o 
 -14   9   6        0.44       -9.18     75.13 o 
 -13   9   6        9.81      104.04     73.07 o 
 -12   9   6      212.04      197.75     70.53 o 
 -11   9   6       34.56       65.16     61.55 o 
 -10   9   6       21.57      -36.06     56.32 o 
  -9   9   6      132.74      108.71     55.06 o 
  -8   9   6        0.58      -20.66     47.92 o 
  -7   9   6      579.84      416.59     61.73 o 
  -6   9   6        2.11        5.95     44.35 o 
  -5   9   6      812.65      760.97     53.80 o 
  -4   9   6       22.27       63.94     37.50 o 
  -3   9   6     1706.26     1516.02     61.07 o 
  -2   9   6     3723.93     3960.56    137.71 o 
  -1   9   6       70.78       72.91     35.26 o 
   0   9   6     3358.25     3277.54     75.22 o 
   1   9   6      202.12      163.77     38.40 o 
   2   9   6       30.44       49.84     44.21 o 
   3   9   6      559.67      440.18     70.02 o 
   4   9   6      536.12      590.93     98.15 o 
   5   9   6        0.56        1.44     61.10 o 
   6   9   6     5127.74     6053.34    164.41 o 
   7   9   6       92.21      103.29     72.99 o 
   8   9   6        7.56      -30.82     70.51 o 
   9   9   6      236.64      204.21     84.65 o 
  10   9   6       37.03        7.85     84.18 o 
  11   9   6      134.92      150.19     96.29 o 
  12   9   6        2.40      -29.78    124.72 o 
 -14  10   6       79.71       80.32     80.75 o 
 -13  10   6      146.99      146.07     73.97 o 
 -12  10   6       18.84        3.00     65.21 o 
 -11  10   6      277.35      274.59     71.77 o 
 -10  10   6      302.51      232.69     66.60 o 
  -9  10   6      458.62      326.14     65.54 o 
  -8  10   6      620.36      553.97     69.28 o 
  -7  10   6      395.08      477.88     64.32 o 
  -6  10   6       42.78       -5.55     48.21 o 
  -5  10   6      277.77      231.11     42.50 o 
  -4  10   6      224.67      193.57     41.13 o 
  -3  10   6      598.37      595.86     50.56 o 
  -2  10   6     4228.37     4480.96     88.88 o 
  -1  10   6      391.05      322.01     42.71 o 
   0  10   6     1103.10     1027.38     51.48 o 
   1  10   6      820.25      784.31     50.05 o 
   2  10   6      338.12      259.07     50.74 o 
   3  10   6      835.43      754.30     80.98 o 
   4  10   6        1.12       -6.75     57.30 o 
   5  10   6     2665.00     2830.30    120.42 o 
   6  10   6      686.77      590.76     85.47 o 
   7  10   6      760.65      743.86    104.55 o 
   8  10   6      238.40      313.82     85.87 o 
   9  10   6       22.84       83.66     82.82 o 
  10  10   6      408.96      230.82     93.55 o 
  11  10   6       53.39      -54.40     93.55 o 
 -14  11   6       80.23      118.50     79.25 o 
 -13  11   6      135.14      246.62     78.56 o 
 -12  11   6       34.65       41.80     69.33 o 
 -11  11   6      157.41       87.30     63.08 o 
 -10  11   6      258.58      137.68     63.48 o 
  -9  11   6      377.57      304.61     66.40 o 
  -8  11   6      223.94      217.68     59.37 o 
  -7  11   6     1148.91     1151.55     95.82 o 
  -6  11   6       57.21       18.03     47.22 o 
  -5  11   6      659.76      601.82     51.55 o 
  -4  11   6       39.02       38.71     38.13 o 
  -3  11   6      780.94      735.34     53.28 o 
  -2  11   6      280.75      211.53     40.41 o 
  -1  11   6      594.33      613.12     48.31 o 
   0  11   6     2219.21     2213.52     64.06 o 
   1  11   6      176.75       86.70     44.11 o 
   2  11   6        0.42       47.83     56.11 o 
   3  11   6      300.71      173.63     64.67 o 
   4  11   6        5.08        3.89     59.06 o 
   5  11   6       55.74       73.10     65.50 o 
   6  11   6       71.92      140.15     69.73 o 
   7  11   6      749.37      783.51    100.01 o 
   8  11   6      219.36      299.54     84.24 o 
   9  11   6       14.91       35.59     79.27 o 
  10  11   6      136.59       22.50     89.59 o 
  11  11   6        1.33        5.95     93.12 o 
 -14  12   6      280.14      292.11     85.17 o 
 -13  12   6      328.35      441.91     85.96 o 
 -12  12   6        0.05      -14.23     65.20 o 
 -11  12   6       22.82       32.00     63.65 o 
 -10  12   6       22.94       13.36     57.86 o 
  -9  12   6     1028.24     1020.78    121.01 o 
  -8  12   6      235.45      172.62     57.80 o 
  -7  12   6       18.51       -8.56     49.30 o 
  -6  12   6     1051.34     1086.64     77.15 o 
  -5  12   6        1.21      -21.29     43.71 o 
  -4  12   6       27.97      -11.36     36.28 o 
  -3  12   6      321.33      262.16     43.76 o 
  -2  12   6     3189.72     3305.37     77.59 o 
  -1  12   6      266.40      225.61     40.92 o 
   0  12   6      239.35      218.01     50.92 o 
   1  12   6      388.55      325.12     51.68 o 
   2  12   6        0.06       47.05     55.46 o 
   3  12   6       60.27      106.93     62.03 o 
   4  12   6      349.72      354.36     74.21 o 
   5  12   6       42.67       41.34     66.71 o 
   6  12   6      244.50      213.05     73.23 o 
   7  12   6      170.90       96.06     75.66 o 
   8  12   6      243.81      312.04     86.57 o 
   9  12   6      126.61      144.63     90.26 o 
  10  12   6      105.85      113.04     86.45 o 
  11  12   6       24.19       62.40     95.19 o 
 -14  13   6        2.49        4.33     79.20 o 
 -13  13   6      355.11      624.92     93.37 o 
 -12  13   6      265.74      328.51     80.19 o 
 -11  13   6      125.52       99.27     70.35 o 
 -10  13   6      376.85      444.56     73.97 o 
  -9  13   6      673.29      628.98     76.44 o 
  -8  13   6       99.33       98.07     57.27 o 
  -7  13   6      263.97      190.25     56.26 o 
  -6  13   6       71.82       42.10     48.45 o 
  -5  13   6     1082.90     1131.22     72.54 o 
  -4  13   6      630.61      686.23     53.53 o 
  -3  13   6      391.65      343.77     45.98 o 
  -2  13   6      469.09      422.77     46.53 o 
  -1  13   6       84.56       45.77     45.73 o 
   0  13   6      861.60      826.28     66.47 o 
   1  13   6       16.42       30.87     43.31 o 
   2  13   6      138.90       54.96     58.60 o 
   3  13   6      282.12      346.16     88.74 o 
   4  13   6      431.03      383.08     77.30 o 
   5  13   6       28.12       49.50     67.43 o 
   6  13   6      873.67      788.42     96.41 o 
   7  13   6       42.60       19.23     75.11 o 
   8  13   6       46.11       59.37     77.35 o 
   9  13   6      129.64       87.34     84.72 o 
  10  13   6       21.92      -56.96     87.00 o 
  11  13   6      325.87      381.12    129.09 o 
 -14  14   6       89.99      138.22     85.33 o 
 -13  14   6       14.10       38.71     77.76 o 
 -12  14   6      106.89       27.24     68.75 o 
 -11  14   6      155.53      220.36     70.62 o 
 -10  14   6      153.32      184.58     67.36 o 
  -9  14   6        0.79       -5.35     55.50 o 
  -8  14   6      501.83      363.51     63.29 o 
  -7  14   6     2112.25     1872.82     89.21 o 
  -6  14   6        3.21       17.48     48.59 o 
  -5  14   6      916.62      878.96     69.72 o 
  -4  14   6     1889.11     1887.34     67.58 o 
  -3  14   6      730.57      717.58     53.22 o 
  -2  14   6      716.14      707.49     52.76 o 
  -1  14   6     4767.34     5191.47    113.18 o 
   0  14   6       86.27       89.89     47.59 o 
   1  14   6      307.63      369.09     71.68 o 
   2  14   6      108.07       53.44     59.68 o 
   3  14   6       48.03       40.34     60.57 o 
   4  14   6      865.86      763.50     89.64 o 
   5  14   6      490.67      388.96     82.12 o 
   6  14   6      582.90      562.33     90.97 o 
   7  14   6      547.99      562.49     96.85 o 
   8  14   6      236.59      410.44     90.85 o 
   9  14   6      567.67      798.85    107.28 o 
  10  14   6       27.99      -22.13     88.72 o 
  11  14   6       95.00      124.44    102.01 o 
 -13  15   6      386.28      418.75     89.92 o 
 -12  15   6        0.27      -17.20     70.43 o 
 -11  15   6      287.04      315.20     76.44 o 
 -10  15   6        3.39       11.85     62.00 o 
  -9  15   6        0.08      -23.88     56.29 o 
  -8  15   6      555.81      532.00     72.05 o 
  -7  15   6      112.18       99.51     53.96 o 
  -6  15   6      336.83      294.70     59.44 o 
  -5  15   6      109.13       79.12     49.89 o 
  -4  15   6      150.90      132.00     42.66 o 
  -3  15   6     5939.86     6398.97    108.17 o 
  -2  15   6        0.72      -44.58     44.58 o 
  -1  15   6       39.76       26.33     47.96 o 
   0  15   6     2768.64     2703.50     89.24 o 
   1  15   6       99.25       92.82     63.44 o 
   2  15   6      161.62      108.72     62.69 o 
   3  15   6       53.95      110.02     63.52 o 
   4  15   6      158.06      131.65     67.14 o 
   5  15   6      663.43      725.74     93.12 o 
   6  15   6      530.56      526.35     88.22 o 
   7  15   6      635.19      489.91     90.41 o 
   8  15   6       19.22        6.16     80.80 o 
   9  15   6      251.59      374.27     99.04 o 
  10  15   6       19.94       45.93     96.04 o 
  11  15   6       42.58       61.45    102.15 o 
 -13  16   6      151.55       74.64     78.62 o 
 -12  16   6      158.94      165.75     76.64 o 
 -11  16   6       22.68       -6.62     66.63 o 
 -10  16   6     1479.54     1406.05    101.41 o 
  -9  16   6       10.74        0.21     57.24 o 
  -8  16   6      648.95      915.08     82.59 o 
  -7  16   6       23.15       33.63     53.64 o 
  -6  16   6        8.71       27.53     49.38 o 
  -5  16   6     1241.11     1207.56     76.61 o 
  -4  16   6      280.17      248.98     45.44 o 
  -3  16   6      373.50      399.51     60.52 o 
  -2  16   6       31.48       33.59     49.57 o 
  -1  16   6     2276.53     2294.64     85.71 o 
   0  16   6      492.85      364.35     73.58 o 
   1  16   6       28.12       31.72     57.26 o 
   2  16   6        4.29       24.33     61.01 o 
   3  16   6      788.37      699.76     88.84 o 
   4  16   6      510.14      459.56     81.75 o 
   5  16   6      169.03      137.29     74.40 o 
   6  16   6      122.70       73.24     72.99 o 
   7  16   6      864.28      826.15    106.76 o 
   8  16   6      212.63      177.75     87.44 o 
   9  16   6        4.79      -48.22     84.62 o 
  10  16   6      197.92      174.20     98.70 o 
 -13  17   6      205.77      239.33     85.16 o 
 -12  17   6        0.50      -35.38     70.81 o 
 -11  17   6      139.07      139.62     71.75 o 
 -10  17   6      482.63      453.75     78.50 o 
  -9  17   6      384.62      265.75     69.31 o 
  -8  17   6      537.79      498.64     71.25 o 
  -7  17   6     1774.99     1758.41     88.16 o 
  -6  17   6      484.04      372.16     61.50 o 
  -5  17   6      327.29      309.40     56.79 o 
  -4  17   6      623.86      594.65     55.17 o 
  -3  17   6      228.03      178.17     55.58 o 
  -2  17   6     2123.74     2195.64     87.82 o 
  -1  17   6      217.58      145.40     51.36 o 
   0  17   6     1502.30     1360.22     95.81 o 
   1  17   6     2175.85     2123.18    108.31 o 
   2  17   6      210.28      124.37     63.87 o 
   3  17   6      760.63      597.89     83.94 o 
   4  17   6       16.90       26.59     67.62 o 
   5  17   6       26.91      -21.90     69.81 o 
   6  17   6       58.75       56.83     73.75 o 
   7  17   6     1304.51     1410.54    123.37 o 
   8  17   6       18.99       42.86     88.58 o 
   9  17   6        4.31       -9.71     90.70 o 
  10  17   6      343.91      492.16    111.36 o 
 -13  18   6      141.75      114.88     85.69 o 
 -12  18   6       19.71       -3.49     77.66 o 
 -11  18   6       93.24       84.64     72.86 o 
 -10  18   6      402.91      416.44     78.43 o 
  -9  18   6      483.69      590.92     79.12 o 
  -8  18   6     2389.97     2675.75    155.32 o 
  -7  18   6      146.81      110.10     55.75 o 
  -6  18   6      692.81      742.11     73.00 o 
  -5  18   6      434.05      405.65     60.02 o 
  -4  18   6      243.10      178.77     57.31 o 
  -3  18   6     4738.54     5252.63    125.39 o 
  -2  18   6      468.86      417.85     62.88 o 
  -1  18   6      432.44      333.68     72.86 o 
   0  18   6        3.42      -18.38     62.47 o 
   1  18   6      393.44      439.23     77.64 o 
   2  18   6     1520.30     1432.26    101.79 o 
   3  18   6      203.98      145.79     69.63 o 
   4  18   6      149.88       84.00     69.07 o 
   5  18   6      128.49       97.74     73.89 o 
   6  18   6      102.59      180.15     78.61 o 
   7  18   6      487.08      545.32    101.42 o 
   8  18   6      179.32      253.95     95.58 o 
   9  18   6       23.65       76.39     91.40 o 
  10  18   6      337.90      393.32    110.05 o 
 -12  19   6      228.84      255.21     83.99 o 
 -11  19   6      295.17      236.98     77.46 o 
 -10  19   6        7.14      -15.93     65.62 o 
  -9  19   6     1283.85     1492.14    102.13 o 
  -8  19   6       79.41      144.24     61.54 o 
  -7  19   6     1143.52     1093.71     81.44 o 
  -6  19   6       14.78       27.41     54.39 o 
  -5  19   6      159.86      132.12     70.89 o 
  -4  19   6     1787.40     1788.20     85.68 o 
  -3  19   6     1933.45     2053.31    118.82 o 
  -2  19   6      597.26      522.23     66.14 o 
  -1  19   6      167.60      129.81     67.70 o 
   0  19   6        2.17      -36.74     61.88 o 
   1  19   6      806.29      710.85     87.61 o 
   2  19   6        8.38      -33.68     63.44 o 
   3  19   6        6.11      -14.96     67.00 o 
   4  19   6       20.50      -16.37     67.83 o 
   5  19   6      247.61      239.89     82.42 o 
   6  19   6      258.42      184.52     84.56 o 
   7  19   6       45.28       73.12     83.17 o 
   8  19   6      661.28      740.61    112.42 o 
   9  19   6       33.06      -13.02     94.65 o 
  10  19   6        5.63       62.56    102.76 o 
 -12  20   6       22.70       62.76     77.46 o 
 -11  20   6      215.40      145.08     76.50 o 
 -10  20   6     1286.66     1561.57    124.84 o 
  -9  20   6      148.22      118.41     66.36 o 
  -8  20   6       34.89      -54.83     58.17 o 
  -7  20   6       39.73       63.74     59.33 o 
  -6  20   6      812.64      933.80    112.80 o 
  -5  20   6     2014.88     2371.54    120.59 o 
  -4  20   6     1914.48     1867.77    107.87 o 
  -3  20   6     2219.20     2208.00     93.12 o 
  -2  20   6      322.22      252.25     60.15 o 
  -1  20   6        6.00      -24.66     61.36 o 
   0  20   6       57.89       35.97     69.19 o 
   1  20   6       71.71       61.83     68.47 o 
   2  20   6      671.71      652.09    128.86 o 
   3  20   6      168.36       80.14     72.07 o 
   4  20   6      150.71       85.13     74.04 o 
   5  20   6     1159.93     1390.09    118.99 o 
   6  20   6      906.28      746.46    113.35 o 
   7  20   6      503.43      620.07    102.81 o 
   8  20   6       52.89       20.38     89.00 o 
   9  20   6      415.99      346.69    107.28 o 
 -12  21   6        9.09      -40.37     84.72 o 
 -11  21   6       26.66       46.86     74.66 o 
 -10  21   6      353.12      410.90     81.29 o 
  -9  21   6        2.10       58.53     66.47 o 
  -8  21   6      490.42      432.22     74.04 o 
  -7  21   6      441.10      356.27     67.95 o 
  -6  21   6      524.58      396.13     86.73 o 
  -5  21   6     1170.94     1191.41    104.66 o 
  -4  21   6        0.15      -31.83     56.33 o 
  -3  21   6        4.91       49.43     56.69 o 
  -2  21   6     1364.03     1412.24    109.40 o 
  -1  21   6     1362.05     1419.02    105.51 o 
   0  21   6      239.77      198.35     74.04 o 
   1  21   6     1016.53     1126.75    110.89 o 
   2  21   6      614.59      480.47     86.02 o 
   3  21   6       71.88        8.86     68.47 o 
   4  21   6       10.43       -0.73     75.18 o 
   5  21   6       16.53       35.54     78.10 o 
   6  21   6      221.55      125.64     86.13 o 
   7  21   6      644.06      619.39    108.68 o 
   8  21   6      169.40      133.90     97.44 o 
   9  21   6       79.84       73.00    102.81 o 
 -12  22   6       12.86      -11.26     83.89 o 
 -11  22   6        1.76       -7.16     75.55 o 
 -10  22   6      110.48      119.86     72.83 o 
  -9  22   6      608.07      610.09     84.06 o 
  -8  22   6       76.16       27.57     62.80 o 
  -7  22   6       53.57       58.54     63.78 o 
  -6  22   6       75.38       52.24     74.43 o 
  -5  22   6      269.40      119.00     73.99 o 
  -4  22   6      167.05      142.80     59.72 o 
  -3  22   6      161.43       92.54     71.37 o 
  -2  22   6      169.63      161.36     76.10 o 
  -1  22   6       19.15       21.83     68.59 o 
   0  22   6      752.84      794.95     96.04 o 
   1  22   6     1029.01      891.68    100.01 o 
   2  22   6        0.12       18.29     70.02 o 
   3  22   6       25.70       89.78     74.47 o 
   4  22   6     1163.31     1174.79    113.06 o 
   5  22   6      126.19      193.73     84.62 o 
   6  22   6       40.73       22.66     80.87 o 
   7  22   6       60.39       32.84     88.00 o 
   8  22   6       20.39      139.08     97.77 o 
   9  22   6      258.14      273.84    125.91 o 
 -11  23   6      116.10      217.35     82.60 o 
 -10  23   6      689.87      869.21     96.63 o 
  -9  23   6      278.95      294.12     76.91 o 
  -8  23   6      308.04      264.58     89.00 o 
  -7  23   6        0.76       31.67     65.98 o 
  -6  23   6      144.46      154.38     78.61 o 
  -5  23   6        0.63       43.80     75.85 o 
  -4  23   6        1.63      -10.70     59.89 o 
  -3  23   6        6.95        6.24     70.00 o 
  -2  23   6       24.49      -29.17     69.58 o 
  -1  23   6       81.26        2.40     72.42 o 
   0  23   6      384.88      416.77     87.00 o 
   1  23   6       14.15       -5.51     69.87 o 
   2  23   6      982.29     1054.32    108.73 o 
   3  23   6        7.04      -24.01     71.53 o 
   4  23   6      178.91      100.34     79.44 o 
   5  23   6      502.15      566.14    127.18 o 
   6  23   6      684.34      674.92    108.60 o 
   7  23   6        0.17       20.50     90.01 o 
   8  23   6       76.16      107.10     97.95 o 
 -11  24   6      721.66      953.09    105.59 o 
 -10  24   6       10.72      -30.55     74.89 o 
  -9  24   6       34.61      127.75     87.39 o 
  -8  24   6      141.29      158.25     91.64 o 
  -7  24   6      221.60      201.92     72.39 o 
  -6  24   6      231.14      200.54     84.30 o 
  -5  24   6     2294.33     2095.19    157.63 o 
  -4  24   6       17.95       49.91     72.95 o 
  -3  24   6      332.38      422.14     87.04 o 
  -2  24   6     1085.29     1077.81    106.90 o 
  -1  24   6      290.04      232.91     82.71 o 
   0  24   6     1192.46     1357.13    114.69 o 
   1  24   6      511.71      457.66     90.29 o 
   2  24   6       21.89       57.57     74.91 o 
   3  24   6        0.98      113.80     79.44 o 
   4  24   6        2.05       34.52     82.36 o 
   5  24   6       32.09       83.44     83.83 o 
   6  24   6      561.40      606.78    107.63 o 
   7  24   6      323.37      352.68    104.04 o 
   8  24   6       45.34       13.49     94.89 o 
 -10  25   6      915.78     1049.02    123.76 o 
  -9  25   6        9.90      -29.70     92.49 o 
  -8  25   6      268.77      160.33     94.80 o 
  -7  25   6       17.98      -21.37     67.30 o 
  -6  25   6      242.37      178.10     70.54 o 
  -5  25   6       65.25       10.81     76.10 o 
  -4  25   6      135.57      111.27     79.82 o 
  -3  25   6        0.04       20.98     75.23 o 
  -2  25   6       15.35      -28.11     73.47 o 
  -1  25   6     3191.41     3489.58    145.78 o 
   0  25   6       14.69        7.35     73.58 o 
   1  25   6     2151.83     2215.12    127.06 o 
   2  25   6      786.13      873.32    128.94 o 
   3  25   6      828.17      800.86    105.80 o 
   4  25   6       57.96       63.43     83.17 o 
   5  25   6       39.27       15.73     85.80 o 
   6  25   6      637.85      705.90    129.72 o 
   7  25   6      386.88      422.21    107.67 o 
   8  25   6       43.14      112.92    101.95 o 
 -10  26   6      402.40      336.02    117.65 o 
  -9  26   6      364.39      397.56    105.76 o 
  -8  26   6        3.58       14.66     88.06 o 
  -7  26   6        6.09       78.67     70.29 o 
  -6  26   6       51.31       46.13     69.55 o 
  -5  26   6       44.75       -9.78    101.51 o 
  -4  26   6      146.68       20.37     81.07 o 
  -3  26   6       18.90       69.56     78.60 o 
  -2  26   6      547.82      494.32     95.36 o 
  -1  26   6       39.86      -13.73     75.80 o 
   0  26   6      163.02      176.46     83.83 o 
   1  26   6      657.10      716.22    100.70 o 
   2  26   6       22.77       82.99     80.61 o 
   3  26   6       85.27      108.92     86.86 o 
   4  26   6        8.50       43.55     83.00 o 
   5  26   6      112.79      150.94     90.46 o 
   6  26   6        6.43      -11.38     89.05 o 
   7  26   6      462.15      522.77    114.11 o 
  -9  27   6      276.30      278.38    102.20 o 
  -8  27   6       74.39      152.47     94.13 o 
  -7  27   6      152.19      132.98     76.19 o 
  -6  27   6      237.90      255.47     74.89 o 
  -5  27   6      453.46      685.37    182.09 o 
  -4  27   6       22.65       92.94    104.62 o 
  -3  27   6      142.87      235.49     87.25 o 
  -2  27   6     1106.77     1291.86    153.32 o 
  -1  27   6       10.83      -31.59     77.57 o 
   0  27   6       15.25        2.11     78.99 o 
   1  27   6      228.09      286.23     89.59 o 
   2  27   6     1140.97     1249.33    203.26 o 
   3  27   6     1717.95     1795.92    130.67 o 
   4  27   6      253.79      352.81     98.37 o 
   5  27   6      263.47      284.44     96.32 o 
   6  27   6      239.40      213.71    102.94 o 
   7  27   6       44.99      110.33    102.81 o 
  -9  28   6       17.17      -13.92     99.18 o 
  -8  28   6      373.43      379.10    104.72 o 
  -7  28   6      131.24      174.78     79.42 o 
  -6  28   6      299.69      431.45    100.98 o 
  -5  28   6      955.62      938.69    149.85 o 
  -4  28   6        2.24      -74.72    105.93 o 
  -3  28   6        0.11       34.30     81.77 o 
  -2  28   6      140.32      198.95     90.02 o 
  -1  28   6       85.34       81.65     80.61 o 
   0  28   6        7.87        7.01     82.44 o 
   1  28   6      172.24       80.37     82.49 o 
   2  28   6      554.34      512.94     99.51 o 
   3  28   6       66.83       98.06     87.81 o 
   4  28   6      190.61      161.65     94.13 o 
   5  28   6      286.77      262.61     98.23 o 
   6  28   6       10.39       49.43     96.79 o 
  -8  29   6        8.29        1.15     98.42 o 
  -7  29   6      618.45      616.58    107.93 o 
  -6  29   6       12.23       65.13     91.14 o 
  -5  29   6       30.55       23.34    114.97 o 
  -4  29   6      267.67      347.76    122.03 o 
  -3  29   6      355.27      465.53    100.70 o 
  -2  29   6      143.92      215.73     90.56 o 
  -1  29   6       30.22       47.46     86.02 o 
   0  29   6        1.43      -12.89     84.79 o 
   1  29   6      156.51      131.79     88.94 o 
   2  29   6      382.20      282.08     94.42 o 
   3  29   6       74.57       71.22     93.84 o 
   4  29   6      554.55      396.61    103.47 o 
   5  29   6      258.35      286.51    105.00 o 
   6  29   6        2.05       19.92    100.70 o 
  -8  30   6      332.21      357.14    112.33 o 
  -7  30   6      278.55      193.93     96.88 o 
  -6  30   6       56.03       66.53     90.69 o 
  -5  30   6       64.02      189.94    118.27 o 
  -4  30   6       21.02      -15.36    109.10 o 
  -3  30   6      533.94      578.81    105.47 o 
  -2  30   6      269.92      250.46     93.28 o 
  -1  30   6      115.83      162.32     90.43 o 
   0  30   6       11.97       30.35     87.25 o 
   1  30   6      110.19      150.29     94.59 o 
   2  30   6      349.10      506.72    130.71 o 
   3  30   6      240.93      214.69     96.94 o 
   4  30   6        0.33        7.59     92.70 o 
   5  30   6      574.51      645.29    119.19 o 
  -7  31   6       29.13       14.78     93.37 o 
  -6  31   6      431.84      405.44    105.63 o 
  -5  31   6      139.35      118.05    124.71 o 
  -4  31   6      264.76      169.66    120.36 o 
  -3  31   6      854.77     1001.53    123.40 o 
  -2  31   6      806.28     1085.88    124.94 o 
  -1  31   6       96.83       67.87     92.76 o 
   0  31   6      311.34      339.50    102.97 o 
   1  31   6        9.46       -4.99     90.97 o 
   2  31   6      569.90      537.25    113.72 o 
   3  31   6      978.45     1053.38    129.72 o 
   4  31   6       25.51      -26.24     97.82 o 
  -6  32   6        2.90      -10.58     96.00 o 
  -5  32   6       78.16       13.52     97.22 o 
  -4  32   6        1.88       79.71    122.03 o 
  -3  32   6      101.38       97.02     95.24 o 
  -2  32   6      469.78      624.70    111.53 o 
  -1  32   6       25.40      -26.35     93.23 o 
   0  32   6      642.95      838.68    118.19 o 
   1  32   6       57.98        9.07     94.42 o 
   2  32   6       15.29       33.82    100.61 o 
   3  32   6       64.50       92.27    100.43 o 
  -5  33   6       26.54       22.09    134.97 o 
  -4  33   6        1.30       -2.96    128.01 o 
  -3  33   6      145.99      223.85    106.92 o 
  -2  33   6       75.60      161.82    101.23 o 
  -1  33   6      219.94      256.27    105.76 o 
   0  33   6       62.73       26.26     96.63 o 
   1  33   6      348.74      350.10    108.96 o 
   2  33   6       60.41       63.71    104.17 o 
  -3  34   6      134.54      195.43    139.29 o 
  -2  34   6        3.06      -45.56    101.79 o 
  -1  34   6      757.19      983.28    130.12 o 
   0  34   6       18.89      -74.09     98.50 o 
 -14   1   7      722.71      987.38    107.74 o 
 -13   1   7      110.17      179.89     75.80 o 
 -12   1   7       32.69        2.97     64.44 o 
 -11   1   7      647.17      667.19     81.68 o 
 -10   1   7       12.72       41.06     59.89 o 
  -9   1   7      261.69      198.35     62.38 o 
  -8   1   7     1922.62     1952.16     94.40 o 
  -7   1   7     1395.85     1385.10     89.28 o 
  -6   1   7     1256.90     1219.58     79.85 o 
  -5   1   7      237.22      180.44     52.42 o 
  -4   1   7     1051.36     1035.56     73.93 o 
  -3   1   7      986.17     1063.42     72.83 o 
  -2   1   7      135.38       69.27     46.33 o 
  -1   1   7      385.78      350.67     52.03 o 
   0   1   7      651.89      578.64     57.81 o 
   1   1   7      386.36      339.35     55.30 o 
   2   1   7      270.91      244.93     52.78 o 
   3   1   7      101.50       53.41     48.96 o 
   4   1   7     2314.94     2587.97     89.09 o 
   5   1   7      217.89      161.06     55.88 o 
   6   1   7      216.92      156.33     65.63 o 
   7   1   7      638.63      569.05    147.95 o 
   8   1   7       10.99      -26.56    125.19 o 
  10   1   7        6.36     -110.02    174.51 o 
  11   1   7      153.27      223.82    197.27 o 
 -14   2   7       44.32       44.78     77.51 o 
 -13   2   7      170.79      254.68     81.66 o 
 -12   2   7      193.12      198.66     72.72 o 
 -11   2   7        0.22       82.57     64.94 o 
 -10   2   7      139.23      118.21     63.89 o 
  -9   2   7      927.92     1049.09     86.91 o 
  -8   2   7       55.47       67.52     56.83 o 
  -7   2   7      439.28      311.75     64.32 o 
  -6   2   7     6471.95     6944.75    146.05 o 
  -5   2   7        8.51       -2.57     46.80 o 
  -4   2   7     1041.94     1004.66     72.44 o 
  -3   2   7     9236.01    10272.10    161.09 o 
  -2   2   7      521.85      457.12     57.78 o 
  -1   2   7      258.38      231.76     49.81 o 
   0   2   7       45.74       11.55     42.65 o 
   1   2   7      235.93      264.22     51.97 o 
   2   2   7      294.70      226.93     64.07 o 
   3   2   7      199.61      120.64     49.79 o 
   4   2   7      934.30      904.54     68.90 o 
   5   2   7      140.19      182.09     64.88 o 
   6   2   7      489.35      575.99     93.74 o 
   7   2   7      363.90      375.57    140.36 o 
   8   2   7        4.10       83.46    136.57 o 
   9   2   7       88.17      212.44    166.92 o 
  10   2   7      838.34      580.43    204.86 o 
  11   2   7       13.66     -174.51    174.51 o 
 -14   3   7      102.93       24.88     79.60 o 
 -13   3   7       82.12      206.97     77.13 o 
 -12   3   7        4.61       43.51     67.19 o 
 -11   3   7      385.57      452.24     77.91 o 
 -10   3   7     1366.47     1457.87     96.18 o 
  -9   3   7      268.43      190.52     64.49 o 
  -8   3   7      815.55      788.46     77.27 o 
  -7   3   7     2856.62     2815.57    102.46 o 
  -6   3   7       96.47       40.93     51.37 o 
  -5   3   7     5241.00     5525.63    191.70 o 
  -4   3   7      153.94      143.16     42.92 o 
  -3   3   7      182.27      208.70     43.59 o 
  -2   3   7     2607.95     2459.20     86.83 o 
  -1   3   7       20.60        3.08     42.89 o 
   0   3   7      725.54      535.25     57.46 o 
   1   3   7     1032.42     1042.87     66.28 o 
   2   3   7      448.78      421.70     56.49 o 
   3   3   7     4572.00     4855.70    109.40 o 
   4   3   7     1129.79     1134.54     74.10 o 
   5   3   7     1785.22     2024.94     98.83 o 
   6   3   7       87.19       89.74     81.52 o 
   7   3   7       17.67      -19.56     85.71 o 
   8   3   7       91.45      141.53    103.69 o 
   9   3   7       84.20       65.98    105.32 o 
  10   3   7      956.78     1210.17    235.21 o 
  11   3   7       21.32     -185.89    185.89 o 
 -14   4   7        0.13      -30.60     83.78 o 
 -13   4   7       45.70       56.70     72.54 o 
 -12   4   7     2168.32     2705.65    121.22 o 
 -11   4   7       12.76        2.26     64.32 o 
 -10   4   7        0.77       -6.15     58.57 o 
  -9   4   7      252.86      155.48     61.52 o 
  -8   4   7      561.13      433.32     67.94 o 
  -7   4   7     4224.39     4414.16    124.44 o 
  -6   4   7      332.66      252.89     58.44 o 
  -5   4   7     2581.12     2719.86     96.40 o 
  -4   4   7     1309.86     1256.60     64.84 o 
  -3   4   7     2373.85     2263.21     97.72 o 
  -2   4   7     2137.73     2106.00     71.21 o 
  -1   4   7      246.93      145.98     45.92 o 
   0   4   7     1092.03      991.87     65.32 o 
   1   4   7      480.15      440.53     64.32 o 
   2   4   7      160.00       88.72     47.87 o 
   3   4   7      930.60      989.80     70.49 o 
   4   4   7       23.06       85.51     60.08 o 
   5   4   7       25.57      -10.18     76.42 o 
   6   4   7        2.90       38.05     69.89 o 
   7   4   7      715.54      708.02     95.81 o 
   8   4   7      350.32      209.27    106.40 o 
   9   4   7      465.41      465.04    121.50 o 
  10   4   7       65.41      -25.95    117.67 o 
  11   4   7       25.06      -41.73    178.30 o 
 -14   5   7       38.42       69.03     80.07 o 
 -13   5   7      290.90      261.13     80.53 o 
 -12   5   7       95.33      149.62     72.89 o 
 -11   5   7       20.49       43.01     63.36 o 
 -10   5   7       15.48      -21.89     57.30 o 
  -9   5   7     1193.98     1179.10     92.15 o 
  -8   5   7      415.53      452.02     69.40 o 
  -7   5   7      597.52      661.59     71.88 o 
  -6   5   7     1381.61     1326.53     81.66 o 
  -5   5   7       62.99       51.46     52.05 o 
  -4   5   7     1835.27     1775.17     67.90 o 
  -3   5   7      222.14      161.12     44.61 o 
  -2   5   7       35.27        3.82     39.26 o 
  -1   5   7      158.45      124.75     41.55 o 
   0   5   7      372.02      351.28     47.71 o 
   1   5   7     2094.15     1874.00     70.27 o 
   2   5   7       12.80       17.40     41.76 o 
   3   5   7     1038.57     1093.94     65.64 o 
   4   5   7     1290.53     1176.77    152.73 o 
   5   5   7       65.01       19.89     69.07 o 
   6   5   7       62.28       24.39     68.27 o 
   7   5   7        1.00       47.73     77.07 o 
   8   5   7       19.32       92.47     80.38 o 
   9   5   7      602.15      395.20    122.00 o 
  10   5   7       19.30       55.51    116.67 o 
  11   5   7       85.07      -37.94    185.89 o 
 -14   6   7       79.13       60.91     81.89 o 
 -13   6   7      211.01      275.47     84.19 o 
 -12   6   7        2.42       -6.09     69.18 o 
 -11   6   7      918.56      843.41     90.72 o 
 -10   6   7      420.64      444.81     74.77 o 
  -9   6   7      463.02      573.44     74.75 o 
  -8   6   7       85.37       80.26     56.59 o 
  -7   6   7       36.30       75.15     54.19 o 
  -6   6   7     3418.25     3501.92    109.59 o 
  -5   6   7      160.98      138.40     51.08 o 
  -4   6   7       13.36      -27.41     39.49 o 
  -3   6   7       51.98       81.10     40.89 o 
  -2   6   7      136.68      102.80     42.07 o 
  -1   6   7      897.58      761.56     57.06 o 
   0   6   7     1370.99     1344.88     62.94 o 
   1   6   7      590.16      459.58     50.44 o 
   2   6   7     1853.12     1792.22     67.95 o 
   3   6   7     1000.83      931.11     71.09 o 
   4   6   7      110.72       65.80     65.50 o 
   5   6   7       94.75       81.22     68.47 o 
   6   6   7       81.20       51.19     71.11 o 
   7   6   7      844.94      774.84     98.09 o 
   8   6   7      129.39      171.98     83.93 o 
   9   6   7      121.75      165.82    114.97 o 
  10   6   7      540.19      495.72    136.81 o 
  11   6   7      148.53      138.73    136.73 o 
 -14   7   7        0.25       30.76     81.06 o 
 -13   7   7      212.48      291.48     84.57 o 
 -12   7   7      344.74      414.21     82.36 o 
 -11   7   7       78.02       40.33     65.14 o 
 -10   7   7      152.94      125.18     63.22 o 
  -9   7   7      449.92      452.71     72.20 o 
  -8   7   7       25.04       -2.60     56.25 o 
  -7   7   7      402.21      355.36     63.79 o 
  -6   7   7      688.90      751.36     73.22 o 
  -5   7   7       38.45       27.90     49.28 o 
  -4   7   7      556.51      599.46     56.11 o 
  -3   7   7       23.19      -28.39     39.50 o 
  -2   7   7        1.69       -1.12     40.17 o 
  -1   7   7      269.33      243.06     44.75 o 
   0   7   7     1061.33      913.18     68.56 o 
   1   7   7      635.74      599.78     55.03 o 
   2   7   7      809.99      858.90     59.22 o 
   3   7   7        0.98      -42.52     60.57 o 
   4   7   7       81.26       79.44     65.42 o 
   5   7   7       30.17       28.96     68.47 o 
   6   7   7       67.60       83.89     83.26 o 
   7   7   7       40.71       38.47     78.99 o 
   8   7   7        3.82       98.14     82.31 o 
   9   7   7      116.24      175.42     91.64 o 
  10   7   7       71.91      147.41    122.03 o 
 -14   8   7      257.30      223.21     88.37 o 
 -13   8   7       37.90       44.24     76.22 o 
 -12   8   7      149.79      257.64     77.24 o 
 -11   8   7      285.19      187.14     71.50 o 
 -10   8   7        0.21        9.91     60.49 o 
  -9   8   7       45.36       49.80     59.65 o 
  -8   8   7      206.25      158.08     59.92 o 
  -7   8   7     3146.48     3221.05    110.15 o 
  -6   8   7     1444.10     1536.39     83.22 o 
  -5   8   7      450.92      477.60     63.09 o 
  -4   8   7      125.01       85.27     44.18 o 
  -3   8   7       31.69       13.49     40.40 o 
  -2   8   7       47.38       60.34     41.31 o 
  -1   8   7      831.36      669.76     54.65 o 
   0   8   7       91.68       49.28     41.41 o 
   1   8   7     2016.71     1957.79    101.85 o 
   2   8   7      335.37      362.55     72.71 o 
   3   8   7      759.15      788.66     88.27 o 
   4   8   7      536.70      546.23     82.26 o 
   5   8   7       89.28       43.61     68.47 o 
   6   8   7      617.52      549.77     91.64 o 
   7   8   7       14.71      -22.52     75.23 o 
   8   8   7      400.89      348.02     94.60 o 
   9   8   7       20.80      101.69     87.45 o 
  10   8   7       16.72      -28.45    118.03 o 
 -13   9   7        0.26       12.57     76.04 o 
 -12   9   7     1056.83     1288.71    107.46 o 
 -11   9   7      453.41      488.73     81.51 o 
 -10   9   7        6.77       61.21     63.64 o 
  -9   9   7     1010.28      932.47     86.89 o 
  -8   9   7     2819.43     2899.35    116.08 o 
  -7   9   7      274.58      190.29     56.96 o 
  -6   9   7     3586.08     3718.33    113.12 o 
  -5   9   7       84.43      110.38     49.89 o 
  -4   9   7     1160.66     1183.20     74.40 o 
  -3   9   7      329.64      260.57     47.18 o 
  -2   9   7     2349.39     2385.78     75.54 o 
  -1   9   7        2.22        8.50     41.28 o 
   0   9   7     1073.77      923.98     70.78 o 
   1   9   7      332.98      303.97     56.04 o 
   2   9   7      119.28       53.21     61.25 o 
   3   9   7       27.19       77.08     66.76 o 
   4   9   7     2826.48     3038.08    134.87 o 
   5   9   7       28.40      -57.59     66.76 o 
   6   9   7     1178.98     1173.23    127.63 o 
   7   9   7      124.59      197.45     79.50 o 
   8   9   7      348.25      272.89     90.46 o 
   9   9   7      313.95      316.79    100.43 o 
  10   9   7        0.34       87.62    123.31 o 
 -13  10   7      327.30      326.34     86.44 o 
 -12  10   7        9.77        5.95     71.33 o 
 -11  10   7      275.27      286.39     75.54 o 
 -10  10   7       57.82       82.57     64.62 o 
  -9  10   7      230.81       98.25     63.22 o 
  -8  10   7       25.05       58.20     57.90 o 
  -7  10   7        0.51       20.13     53.24 o 
  -6  10   7     1890.93     1859.86     88.91 o 
  -5  10   7       44.98       54.61     50.12 o 
  -4  10   7      245.07      194.90     46.55 o 
  -3  10   7        0.10      -40.35     40.35 o 
  -2  10   7      859.21      909.16     61.97 o 
  -1  10   7      289.01      318.98     53.14 o 
   0  10   7      231.65      200.06     53.28 o 
   1  10   7     1005.18      988.95     72.35 o 
   2  10   7      242.57      188.26     67.62 o 
   3  10   7     1380.78     1400.35    100.01 o 
   4  10   7        1.00       39.76     64.08 o 
   5  10   7       22.67        2.21     72.95 o 
   6  10   7      915.12      946.22    104.39 o 
   7  10   7      190.03      197.27     98.36 o 
   8  10   7       97.58      129.78     87.24 o 
   9  10   7      971.83     1086.70    122.21 o 
  10  10   7      381.31      352.79    109.52 o 
 -13  11   7       56.44       73.45     80.69 o 
 -12  11   7       40.32       84.60     74.83 o 
 -11  11   7      800.11      919.30     95.56 o 
 -10  11   7      982.27     1167.62     97.54 o 
  -9  11   7       46.32       73.92     62.04 o 
  -8  11   7      403.68      380.02     67.14 o 
  -7  11   7       49.34       30.87     56.12 o 
  -6  11   7       24.75        4.91     52.38 o 
  -5  11   7      632.79      532.24     67.41 o 
  -4  11   7     1046.20      992.24     64.25 o 
  -3  11   7       36.38       16.01     41.19 o 
  -2  11   7      346.69      313.34     49.10 o 
  -1  11   7      969.01      941.80     71.21 o 
   0  11   7       67.13       57.75     47.56 o 
   1  11   7     3292.58     3226.79    124.33 o 
   2  11   7        9.84        9.55     59.84 o 
   3  11   7     2555.36     2664.53    121.14 o 
   4  11   7        9.50       27.53     64.08 o 
   5  11   7     1429.12     1630.38    110.70 o 
   6  11   7     1417.12     1361.47    111.32 o 
   7  11   7      154.00       84.96     80.29 o 
   8  11   7      550.67      635.97    103.47 o 
   9  11   7        2.00      -53.94     91.14 o 
  10  11   7      240.73      367.64    110.92 o 
 -13  12   7      834.90      942.18    106.69 o 
 -12  12   7        0.28       54.00     75.85 o 
 -11  12   7      487.41      407.33     81.72 o 
 -10  12   7      195.57      113.48     65.53 o 
  -9  12   7      120.82      145.91     68.16 o 
  -8  12   7       36.54       -2.45     57.10 o 
  -7  12   7       35.01       47.02     58.27 o 
  -6  12   7      871.17      728.67     74.13 o 
  -5  12   7        6.73      -24.30     49.09 o 
  -4  12   7      430.96      301.35     50.13 o 
  -3  12   7      253.69      191.47     46.86 o 
  -2  12   7      305.49      297.12     59.19 o 
  -1  12   7     1171.17     1305.20    119.37 o 
   0  12   7      460.50      409.91     61.61 o 
   1  12   7     2556.94     2408.16    173.28 o 
   2  12   7       54.88       11.11     61.01 o 
   3  12   7      449.81      534.90     83.83 o 
   4  12   7      109.36       90.35     71.11 o 
   5  12   7       15.28       65.64     74.40 o 
   6  12   7        0.02        6.69     77.97 o 
   7  12   7       33.87       16.06     82.26 o 
   8  12   7       60.56      107.51     88.48 o 
   9  12   7      396.22      635.00    111.73 o 
  10  12   7      763.92      846.58    126.06 o 
 -13  13   7       27.38       67.66     85.73 o 
 -12  13   7     1303.62     1814.39    120.15 o 
 -11  13   7       51.42       22.84     71.71 o 
 -10  13   7       36.54       19.92     66.13 o 
  -9  13   7     1987.14     2002.00    102.97 o 
  -8  13   7     1132.84     1079.25     89.83 o 
  -7  13   7      117.70       83.61     58.47 o 
  -6  13   7      552.87      385.31     64.57 o 
  -5  13   7      131.95       96.13     54.58 o 
  -4  13   7     1256.41     1294.17     79.11 o 
  -3  13   7     1856.83     1776.10     86.40 o 
  -2  13   7     2755.25     2796.10     97.30 o 
  -1  13   7     1631.73     1666.36     92.54 o 
   0  13   7      172.27      103.97     65.79 o 
   1  13   7        1.74       -7.46     63.52 o 
   2  13   7       46.96       90.35     65.42 o 
   3  13   7       43.95       66.13     66.27 o 
   4  13   7     1155.31     1437.83    110.87 o 
   5  13   7      293.89      214.62     80.86 o 
   6  13   7      431.12      342.62     90.41 o 
   7  13   7      583.32      527.11     98.37 o 
   8  13   7      414.17      447.92    102.76 o 
   9  13   7      401.18      555.46    110.18 o 
  10  13   7      351.79      593.36    123.29 o 
 -13  14   7       48.64      119.19     84.29 o 
 -12  14   7        0.01      -21.78     77.42 o 
 -11  14   7     1501.02     1978.66    114.14 o 
 -10  14   7       41.94      118.57     69.76 o 
  -9  14   7       16.37       22.43     63.62 o 
  -8  14   7        0.01        5.14     57.84 o 
  -7  14   7     1312.35     1317.25     90.56 o 
  -6  14   7      314.52      271.95     63.14 o 
  -5  14   7      174.55      150.35     55.57 o 
  -4  14   7      153.09      142.92     53.36 o 
  -3  14   7        8.19      -26.34     51.21 o 
  -2  14   7      861.07      951.72     77.04 o 
  -1  14   7        1.51      -28.46     51.72 o 
   0  14   7       63.42       41.51     64.08 o 
   1  14   7      141.53       78.27     64.50 o 
   2  14   7      766.64      677.46     88.00 o 
   3  14   7      182.60      150.03     73.58 o 
   4  14   7       22.02       47.34     71.46 o 
   5  14   7     1035.16     1145.98    111.66 o 
   6  14   7      391.50      432.31     92.76 o 
   7  14   7     1304.80     1492.13    145.46 o 
   8  14   7        0.10       19.85     90.97 o 
   9  14   7       41.69       81.87     95.32 o 
 -12  15   7      120.41      178.44     83.05 o 
 -11  15   7        8.49       44.91     72.45 o 
 -10  15   7      138.01      171.07     73.81 o 
  -9  15   7        4.29       47.44     65.21 o 
  -8  15   7      183.94      168.60     64.85 o 
  -7  15   7      706.00      661.58     88.16 o 
  -6  15   7      760.10      744.71     77.76 o 
  -5  15   7     2044.87     2172.67     85.31 o 
  -4  15   7        3.39      -30.95     67.00 o 
  -3  15   7      482.43      469.99     93.63 o 
  -2  15   7       57.19        2.98     54.87 o 
  -1  15   7        8.79      -32.43     62.61 o 
   0  15   7        1.14       17.67     62.61 o 
   1  15   7       14.97      -10.51     61.82 o 
   2  15   7     4099.19     4385.08    149.13 o 
   3  15   7       45.38      118.00     70.73 o 
   4  15   7       13.67      -11.38     70.09 o 
   5  15   7      346.63      349.64     87.39 o 
   6  15   7      609.93      616.14    101.91 o 
   7  15   7       15.27       -8.53     83.88 o 
   8  15   7      289.65      202.25     99.23 o 
   9  15   7       62.19       53.47    101.37 o 
 -12  16   7      210.84      212.61     86.74 o 
 -11  16   7        1.41       44.43     75.22 o 
 -10  16   7        4.46      -11.78     69.37 o 
  -9  16   7       77.25       94.23     68.14 o 
  -8  16   7      155.73      123.17     64.51 o 
  -7  16   7      997.69     1156.82     89.11 o 
  -6  16   7      373.28      337.35     64.92 o 
  -5  16   7       41.34      -32.73     65.79 o 
  -4  16   7       23.76       16.36     67.38 o 
  -3  16   7       99.76       71.67     56.10 o 
  -2  16   7      558.97      529.38     68.75 o 
  -1  16   7      518.58      538.90    101.89 o 
   0  16   7      527.17      531.76     85.20 o 
   1  16   7       96.12      118.05     69.81 o 
   2  16   7        3.33       32.19     69.27 o 
   3  16   7      595.51      659.20     94.13 o 
   4  16   7        0.35      -24.85     70.80 o 
   5  16   7      657.55      695.14    100.70 o 
   6  16   7      156.53      183.59     88.10 o 
   7  16   7       37.31      109.98     91.61 o 
   8  16   7     1144.53     1464.80    135.03 o 
   9  16   7        1.44       73.67    102.01 o 
 -12  17   7       52.91      135.22     88.16 o 
 -11  17   7     1105.99     1259.14    110.34 o 
 -10  17   7        0.40       10.81     71.25 o 
  -9  17   7      221.71      216.50     72.69 o 
  -8  17   7      416.11      290.99     73.99 o 
  -7  17   7       59.17       38.06     60.92 o 
  -6  17   7     1293.81     1358.43    115.71 o 
  -5  17   7       57.89       76.67     72.37 o 
  -4  17   7       51.09       87.84     70.35 o 
  -3  17   7      200.72      123.01     59.76 o 
  -2  17   7      297.24      230.91     73.02 o 
  -1  17   7      158.18      124.72     71.39 o 
   0  17   7       12.48      -54.32     64.88 o 
   1  17   7      135.11      158.04     73.58 o 
   2  17   7     1551.38     1596.07    108.50 o 
   3  17   7      167.65       51.71     73.72 o 
   4  17   7       93.34      179.31     81.40 o 
   5  17   7      100.73       77.13     80.29 o 
   6  17   7       11.47      -18.33     82.12 o 
   7  17   7       20.08       62.50     91.94 o 
   8  17   7      239.65      275.16    105.76 o 
   9  17   7       84.98       69.39    102.74 o 
 -12  18   7       63.42       12.06     83.94 o 
 -11  18   7      314.56      396.17     90.17 o 
 -10  18   7      185.17      208.65     77.16 o 
  -9  18   7     1745.19     1955.17    105.59 o 
  -8  18   7       25.91       47.34     64.85 o 
  -7  18   7     1747.87     1769.30    121.83 o 
  -6  18   7      160.76      109.81     77.72 o 
  -5  18   7     1666.78     1813.73    115.53 o 
  -4  18   7        3.21       12.12     70.00 o 
  -3  18   7       32.72       56.89     60.89 o 
  -2  18   7      162.63      162.02     75.85 o 
  -1  18   7      209.19      204.53     77.25 o 
   0  18   7      209.39      193.41     76.20 o 
   1  18   7      642.66      663.48     94.30 o 
   2  18   7        2.04      -13.87     69.81 o 
   3  18   7       20.16      -19.94     69.47 o 
   4  18   7      234.85      201.32     84.62 o 
   5  18   7       35.46      -19.68     79.50 o 
   6  18   7       86.32       81.32     86.57 o 
   7  18   7      191.95      207.15     99.96 o 
   8  18   7      268.85      425.23    147.62 o 
   9  18   7       98.21      113.81    193.48 o 
 -11  19   7       22.80       14.93     76.76 o 
 -10  19   7      513.27      499.92     88.31 o 
  -9  19   7      140.45      138.54     75.50 o 
  -8  19   7       71.04       -0.60     80.86 o 
  -7  19   7       16.50       42.88     79.84 o 
  -6  19   7      110.40      151.58     80.61 o 
  -5  19   7      376.45      333.35     88.94 o 
  -4  19   7      936.71      968.13    101.36 o 
  -3  19   7     1157.31     1185.65    105.88 o 
  -2  19   7       42.33       78.74     74.43 o 
  -1  19   7       47.22       75.38     71.42 o 
   0  19   7        0.28      -36.39     70.81 o 
   1  19   7      146.76       55.79     74.27 o 
   2  19   7      574.06      468.94     91.14 o 
   3  19   7      803.38      891.60    104.95 o 
   4  19   7       68.67       66.73     78.66 o 
   5  19   7      436.90      516.88    101.62 o 
   6  19   7       23.86       66.74     84.67 o 
   7  19   7      152.22      155.28     94.89 o 
   8  19   7       18.35      144.18    103.66 o 
 -11  20   7      682.72      909.22    106.17 o 
 -10  20   7      111.40      137.13     78.92 o 
  -9  20   7      164.42      129.81     74.81 o 
  -8  20   7       49.70       55.15     87.45 o 
  -7  20   7      375.24      392.72     91.28 o 
  -6  20   7      612.56      719.09    101.47 o 
  -5  20   7       34.26      -17.96     74.91 o 
  -4  20   7        0.63      -54.34     69.89 o 
  -3  20   7     1090.61     1139.14    109.40 o 
  -2  20   7     2810.12     3002.52    133.77 o 
  -1  20   7     1082.82     1209.29    110.19 o 
   0  20   7      643.36      468.08     88.86 o 
   1  20   7       39.98       78.55     76.60 o 
   2  20   7     2619.40     2878.84    161.97 o 
   3  20   7       44.28       29.40     76.48 o 
   4  20   7      218.17      219.22     86.52 o 
   5  20   7      196.05      232.23     90.41 o 
   6  20   7      440.47      356.57     99.82 o 
   7  20   7      114.43      109.36    100.56 o 
   8  20   7       18.65       76.71     99.91 o 
 -11  21   7     1056.03     1283.94    114.97 o 
 -10  21   7       15.98      -26.62     94.69 o 
  -9  21   7      296.71      202.23     94.13 o 
  -8  21   7     1111.96     1420.07    128.96 o 
  -7  21   7      177.52      111.92     85.61 o 
  -6  21   7      189.51      174.15     82.71 o 
  -5  21   7      792.27      915.86    106.35 o 
  -4  21   7     2531.82     2812.01    172.63 o 
  -3  21   7      748.18      851.32    121.97 o 
  -2  21   7      296.74      312.94     84.48 o 
  -1  21   7     2793.33     3353.84    142.64 o 
   0  21   7     1340.27     1351.09    117.76 o 
   1  21   7      431.92      341.83     86.65 o 
   2  21   7      302.68      329.39     87.56 o 
   3  21   7        0.36        9.00     79.31 o 
   4  21   7     1242.66     1544.59    218.93 o 
   5  21   7        8.85       -6.94     85.36 o 
   6  21   7      347.07      383.25    103.23 o 
   7  21   7       26.08      -27.37     93.38 o 
   8  21   7       13.51      -72.42    101.27 o 
 -10  22   7       19.11        2.63     96.88 o 
  -9  22   7       89.44      161.29     95.62 o 
  -8  22   7       91.19       70.37     88.32 o 
  -7  22   7       42.92       58.55     85.26 o 
  -6  22   7       76.88       47.14     92.61 o 
  -5  22   7        0.09      -31.21     81.40 o 
  -4  22   7     1403.25     1420.03    290.21 o 
  -3  22   7      319.41      389.80     91.85 o 
  -2  22   7       14.39      -20.83     75.23 o 
  -1  22   7      420.99      333.14     88.35 o 
   0  22   7       91.30       45.50     79.31 o 
   1  22   7       30.92      -27.82     76.66 o 
   2  22   7      356.76      235.24     83.67 o 
   3  22   7      989.03     1006.99    114.63 o 
   4  22   7        5.84      -10.97     81.69 o 
   5  22   7      460.59      478.25    102.52 o 
   6  22   7      599.46      736.20    117.45 o 
   7  22   7       23.96        3.94     97.82 o 
 -10  23   7      428.89      331.55    106.72 o 
  -9  23   7     1185.80     1122.85    128.20 o 
  -8  23   7        0.32       48.63     93.43 o 
  -7  23   7      179.58       98.72     89.75 o 
  -6  23   7        6.13      -43.52     81.64 o 
  -5  23   7      174.15      243.94    119.17 o 
  -4  23   7        6.54       34.45    119.50 o 
  -3  23   7      952.54     1194.85    117.10 o 
  -2  23   7      945.16     1163.85    114.22 o 
  -1  23   7       83.96       94.66     79.05 o 
   0  23   7      932.48      989.29    110.42 o 
   1  23   7     1178.22     1240.25    119.23 o 
   2  23   7      247.43      324.83     90.51 o 
   3  23   7      142.29      138.97     88.32 o 
   4  23   7      323.17      269.42     95.49 o 
   5  23   7       28.45      144.97     97.39 o 
   6  23   7       90.19      147.26    100.70 o 
   7  23   7       28.81       12.92    102.60 o 
 -10  24   7        0.49        7.59    166.92 o 
  -9  24   7       55.02       -6.31     97.09 o 
  -8  24   7      254.74      240.07     99.64 o 
  -7  24   7      212.39      227.64     92.51 o 
  -6  24   7      396.38      394.72     97.22 o 
  -5  24   7      249.19      242.84    116.67 o 
  -4  24   7        0.73       34.82    104.51 o 
  -3  24   7       70.94      121.21     85.41 o 
  -2  24   7        2.42      -11.79     77.78 o 
  -1  24   7      113.19       12.11     81.51 o 
   0  24   7     1185.98     1312.21    150.13 o 
   1  24   7       14.28       28.55     82.48 o 
   2  24   7       25.86        1.13     82.36 o 
   3  24   7       13.73       36.87     85.36 o 
   4  24   7        6.95      -50.18     88.72 o 
   5  24   7      102.32      113.78     92.70 o 
   6  24   7      142.73      122.14     98.51 o 
  -9  25   7        2.80      -23.24    102.90 o 
  -8  25   7       11.99       76.89     96.17 o 
  -7  25   7        0.54       90.80     93.17 o 
  -6  25   7       74.85      139.80    116.11 o 
  -5  25   7      406.61      386.16    128.68 o 
  -4  25   7       17.23       14.79    105.93 o 
  -3  25   7      106.29       81.02     86.73 o 
  -2  25   7      223.94      344.64     93.72 o 
  -1  25   7        2.79      -67.69     81.40 o 
   0  25   7      236.51      216.36     92.27 o 
   1  25   7       39.22       69.18     87.24 o 
   2  25   7      431.68      375.07    100.32 o 
   3  25   7       45.17       65.98     91.78 o 
   4  25   7       18.40       37.94     92.65 o 
   5  25   7     1016.79     1324.55    137.17 o 
   6  25   7       10.66       61.42    102.10 o 
  -9  26   7        2.08      121.40    178.30 o 
  -8  26   7      452.88      463.96    112.39 o 
  -7  26   7       31.95       48.20    117.94 o 
  -6  26   7        2.60       39.08    114.97 o 
  -5  26   7      447.26      478.22    138.13 o 
  -4  26   7     1245.41     1386.24    166.25 o 
  -3  26   7      972.49     1084.05    154.23 o 
  -2  26   7       26.43       61.10     85.66 o 
  -1  26   7       18.57        2.15     85.66 o 
   0  26   7      804.97      824.26    111.32 o 
   1  26   7     1807.55     2039.91    136.71 o 
   2  26   7      309.03      257.98     94.80 o 
   3  26   7       10.03      -17.65     87.21 o 
   4  26   7      282.86      110.89     97.09 o 
   5  26   7      121.84       88.11     99.28 o 
  -8  27   7       91.77       78.92    103.57 o 
  -7  27   7      366.22      491.28    142.17 o 
  -6  27   7       27.23       43.22    119.17 o 
  -5  27   7      245.26      475.29    140.66 o 
  -4  27   7      896.80      936.36    154.09 o 
  -3  27   7       20.18       69.86    116.48 o 
  -2  27   7      585.19      679.75    109.86 o 
  -1  27   7      123.91       86.08     92.22 o 
   0  27   7        3.77       59.83     90.29 o 
   1  27   7      399.20      451.92    104.50 o 
   2  27   7      416.18      283.28     98.12 o 
   3  27   7       36.81      -80.17     91.19 o 
   4  27   7      100.25       18.11     96.79 o 
   5  27   7      141.42      229.38    108.38 o 
  -7  28   7      205.77      127.29    125.99 o 
  -6  28   7      999.10     1188.75    164.57 o 
  -5  28   7      113.46      -32.64    122.03 o 
  -4  28   7      693.46      866.95    151.54 o 
  -3  28   7     1177.20     1213.92    169.56 o 
  -2  28   7        1.45       41.67     92.65 o 
  -1  28   7      131.08      143.59     96.88 o 
   0  28   7      124.56      187.31     94.43 o 
   1  28   7      120.96       73.65     95.57 o 
   2  28   7     1631.05     1767.63    141.68 o 
   3  28   7        0.53      -22.43     93.72 o 
   4  28   7      466.72      435.08    115.92 o 
  -6  29   7      197.89      130.19    135.29 o 
  -5  29   7      214.22      223.56    136.57 o 
  -4  29   7      400.66      359.98    135.29 o 
  -3  29   7      117.78       25.04    127.23 o 
  -2  29   7        0.01      -46.64     94.03 o 
  -1  29   7       54.68       90.96     98.82 o 
   0  29   7     1170.97     1377.73    134.75 o 
   1  29   7        3.48      -91.68     91.68 o 
   2  29   7      241.72      275.51    102.91 o 
   3  29   7      775.52      797.85    124.69 o 
  -5  30   7      368.02      673.46    152.62 o 
  -4  30   7       76.76      149.85    131.44 o 
  -3  30   7       85.15      153.98    136.57 o 
  -2  30   7        1.20        3.42     95.92 o 
  -1  30   7      168.98      136.18    103.23 o 
   0  30   7      111.96      157.75    101.42 o 
   1  30   7      480.85      618.20    117.52 o 
   2  30   7       58.72       86.77     99.71 o 
  -4  31   7        0.79      -69.86    132.76 o 
  -3  31   7       38.72       61.00    134.97 o 
  -2  31   7      373.12      611.99    118.05 o 
  -1  31   7      136.89      237.58    112.11 o 
   0  31   7       35.94      136.56    107.95 o 
   1  31   7        2.56      -14.09    101.05 o 
 -13   0   8       17.21       52.65    109.59 o 
 -12   0   8       67.69       92.99    107.55 o 
 -11   0   8      495.31      718.79    128.43 o 
 -10   0   8        3.00      -54.27     92.28 o 
  -9   0   8      341.76      319.74    107.43 o 
  -8   0   8      115.12      143.00     92.52 o 
  -7   0   8     1425.12     1269.73    240.90 o 
  -6   0   8      958.80      974.31    120.27 o 
  -5   0   8     2052.32     2167.83    138.80 o 
  -4   0   8      199.87      131.72     81.00 o 
  -3   0   8       78.63       49.74     71.83 o 
  -2   0   8     4707.21     5194.37    288.32 o 
  -1   0   8      582.56      475.22     89.83 o 
   0   0   8     1021.27      867.42    100.35 o 
   1   0   8      229.83      104.49     76.42 o 
   2   0   8        6.97       29.55     76.13 o 
   3   0   8       23.20      -17.30     78.83 o 
   4   0   8       67.61      102.43     85.84 o 
   5   0   8      735.05      648.71    144.16 o 
 -13   1   8       45.42       70.73     81.08 o 
 -12   1   8       32.29       13.80     76.36 o 
 -11   1   8       94.79       30.65     69.28 o 
 -10   1   8       33.69       49.87     67.71 o 
  -9   1   8       39.78       11.93     62.70 o 
  -8   1   8      301.35      339.33     71.48 o 
  -7   1   8      347.19      389.11     71.59 o 
  -6   1   8      384.12      360.85     67.64 o 
  -5   1   8      203.46      197.99     60.78 o 
  -4   1   8       49.18        6.86     52.23 o 
  -3   1   8      951.78      934.80     77.67 o 
  -2   1   8      910.89      882.52     74.99 o 
  -1   1   8       39.99       -3.04     50.13 o 
   0   1   8     2433.00     2417.59     91.48 o 
   1   1   8     1593.01     1700.87     81.46 o 
   2   1   8       88.30       80.29     67.35 o 
   3   1   8      204.34      278.72     61.54 o 
   4   1   8        2.09      -64.66     64.67 o 
   5   1   8      164.21      231.41    132.78 o 
   9   1   8      135.01      265.55    189.68 o 
 -13   2   8      123.57      221.79     88.33 o 
 -12   2   8      344.38      342.95     84.72 o 
 -11   2   8      266.55      296.05     79.95 o 
 -10   2   8       41.82       57.17     67.67 o 
  -9   2   8      117.75       58.20     65.26 o 
  -8   2   8     1228.08     1366.50     98.09 o 
  -7   2   8       30.51      -15.22     58.60 o 
  -6   2   8      375.84      327.67     66.73 o 
  -5   2   8        0.83      -33.88     54.32 o 
  -4   2   8      329.28      274.70     61.36 o 
  -3   2   8      419.06      516.29     66.79 o 
  -2   2   8        0.12       21.87     51.65 o 
  -1   2   8      407.34      330.35     58.18 o 
   0   2   8      245.10      154.02     55.64 o 
   1   2   8        0.30      -50.13     50.13 o 
   2   2   8      575.28      506.56     66.98 o 
   3   2   8       89.18       95.24     58.26 o 
   4   2   8       16.89      -30.35    113.81 o 
   5   2   8      143.51      124.16     88.40 o 
   6   2   8       67.86      125.19    136.57 o 
   8   2   8       85.35      223.82    182.09 o 
   9   2   8      333.04      489.38    208.65 o 
 -13   3   8       10.49       71.30     81.18 o 
 -12   3   8      122.57      144.85     80.92 o 
 -11   3   8      131.58      134.35     72.16 o 
 -10   3   8      591.01      669.12     88.04 o 
  -9   3   8      202.32      171.93     65.55 o 
  -8   3   8       30.69      -38.44     59.76 o 
  -7   3   8     1186.91     1261.03     94.15 o 
  -6   3   8       10.54       57.19     57.08 o 
  -5   3   8      349.45      296.40     65.18 o 
  -4   3   8      205.90      201.76     58.46 o 
  -3   3   8      123.36       64.65     47.88 o 
  -2   3   8      725.69      761.34     61.93 o 
  -1   3   8      690.75      515.44     64.91 o 
   0   3   8      791.57      590.22     72.83 o 
   1   3   8       21.14       75.52     55.47 o 
   2   3   8       17.47      -20.69     54.25 o 
   3   3   8       67.47       80.65     66.71 o 
   4   3   8        0.05       41.43    123.29 o 
   5   3   8       73.79      117.21     91.09 o 
   6   3   8       84.49       52.80     98.28 o 
   7   3   8      135.28      -50.72    108.02 o 
   8   3   8      412.08      311.08    185.89 o 
   9   3   8       54.60       15.17    178.30 o 
 -13   4   8       43.48      -77.25     77.25 o 
 -12   4   8      135.27      192.73     81.35 o 
 -11   4   8        7.68      -27.88     68.85 o 
 -10   4   8       10.62       50.70     66.93 o 
  -9   4   8        5.64       47.07     66.03 o 
  -8   4   8       52.07       61.98     63.96 o 
  -7   4   8      891.55      880.60     93.09 o 
  -6   4   8      107.79       80.64     56.29 o 
  -5   4   8        1.18       -6.02     54.28 o 
  -4   4   8       12.40       42.53     52.30 o 
  -3   4   8     2457.15     2593.25     98.09 o 
  -2   4   8        5.93      -23.56     45.34 o 
  -1   4   8       84.24       52.64     46.23 o 
   0   4   8       94.52       72.18     47.32 o 
   1   4   8      793.75      690.42     64.37 o 
   2   4   8        2.02      -18.78     53.18 o 
   3   4   8      174.62      168.03     74.27 o 
   4   4   8      592.91      505.04     86.28 o 
   5   4   8      356.95      349.91     85.61 o 
   6   4   8      197.51      186.46     86.14 o 
   7   4   8       22.31      128.04    111.81 o 
   8   4   8      218.70      166.92    174.51 o 
   9   4   8      194.34      371.78    216.24 o 
 -13   5   8      217.05      162.52     86.71 o 
 -12   5   8       13.50       -8.74     73.82 o 
 -11   5   8      117.54       89.08     72.06 o 
 -10   5   8       44.14       24.21     68.06 o 
  -9   5   8     1553.87     1655.60    101.39 o 
  -8   5   8       12.64       35.29     61.20 o 
  -7   5   8       42.19      -27.71     56.62 o 
  -6   5   8     1599.81     1678.11     92.73 o 
  -5   5   8       53.49       58.14     56.90 o 
  -4   5   8     1087.18      991.39     80.88 o 
  -3   5   8      452.01      405.56     54.96 o 
  -2   5   8      149.54      105.71     47.40 o 
  -1   5   8      218.28      149.24     47.68 o 
   0   5   8        5.06      -44.03     44.03 o 
   1   5   8      957.80     1122.73     70.32 o 
   2   5   8      412.96      393.37     78.67 o 
   3   5   8      724.03      647.96    150.04 o 
   4   5   8       17.44      -20.15     72.01 o 
   5   5   8      196.04      148.83     80.98 o 
   6   5   8      696.52      755.24    103.38 o 
   7   5   8        0.63      -28.36    106.90 o 
   8   5   8      473.65      282.51    124.71 o 
   9   5   8      195.90      303.49    197.27 o 
 -13   6   8      166.46      113.54     85.03 o 
 -12   6   8      360.86      390.12     88.71 o 
 -11   6   8       13.96       29.52     72.26 o 
 -10   6   8       13.80       13.14     67.91 o 
  -9   6   8       50.40       31.26     65.14 o 
  -8   6   8       84.83       61.99     63.74 o 
  -7   6   8       76.13       59.13     61.01 o 
  -6   6   8      254.72      234.01     66.82 o 
  -5   6   8        0.08       31.54     55.70 o 
  -4   6   8      572.15      569.35     72.54 o 
  -3   6   8      343.66      239.78     71.62 o 
  -2   6   8       86.50       63.57     46.35 o 
  -1   6   8       86.80       32.86     50.51 o 
   0   6   8        0.18      -28.36     53.13 o 
   1   6   8      511.81      366.39     65.17 o 
   2   6   8      540.15      432.23     80.17 o 
   3   6   8     1123.28     1038.61    102.15 o 
   4   6   8      524.11      467.26     89.64 o 
   5   6   8       60.46      113.83     80.06 o 
   6   6   8        0.03      -12.37     82.26 o 
   7   6   8     1987.68     2416.88    136.70 o 
   8   6   8     1348.39     1529.30    183.99 o 
   9   6   8        3.60      -60.70    189.68 o 
 -13   7   8       97.04      135.90    113.79 o 
 -12   7   8       16.30       59.98     77.11 o 
 -11   7   8      116.82       51.12     75.25 o 
 -10   7   8        6.28       60.46     68.41 o 
  -9   7   8       23.23      -33.90     61.73 o 
  -8   7   8     1198.35     1351.96    102.39 o 
  -7   7   8       46.51       63.45     62.26 o 
  -6   7   8      420.86      343.93     68.98 o 
  -5   7   8       75.02       41.63     57.17 o 
  -4   7   8      915.33      893.28     79.14 o 
  -3   7   8      875.07      862.29     67.18 o 
  -2   7   8      194.70      187.79     49.90 o 
  -1   7   8      866.51      872.54     65.37 o 
   0   7   8      442.88      347.99     62.93 o 
   1   7   8      978.01      873.49     92.40 o 
   2   7   8      865.02     1106.09    101.42 o 
   3   7   8        2.25       17.88     69.33 o 
   4   7   8      132.83      127.26     77.97 o 
   5   7   8       20.97       22.81     76.60 o 
   6   7   8      213.59      221.70     90.29 o 
   7   7   8      607.80      695.26    107.05 o 
   8   7   8       35.85       71.53    119.17 o 
   9   7   8       11.36        1.94    125.99 o 
 -12   8   8       36.85       76.05     82.14 o 
 -11   8   8       12.49       55.46     71.53 o 
 -10   8   8      415.57      380.99     80.55 o 
  -9   8   8      185.19      209.92     71.99 o 
  -8   8   8     1657.88     1606.82    100.50 o 
  -7   8   8      574.53      522.06     76.19 o 
  -6   8   8     1071.59     1028.94     87.72 o 
  -5   8   8      260.47      261.23     62.96 o 
  -4   8   8      807.11      775.75     76.20 o 
  -3   8   8        1.10       40.86     47.46 o 
  -2   8   8        0.19       46.43     47.64 o 
  -1   8   8       27.46        0.32     52.67 o 
   0   8   8      424.18      431.49     64.03 o 
   1   8   8      274.63      264.34     73.72 o 
   2   8   8       17.74       78.55     70.73 o 
   3   8   8        0.24      -24.32     70.02 o 
   4   8   8      175.91      101.82     75.57 o 
   5   8   8       93.81      100.51     81.06 o 
   6   8   8       69.47       43.31     83.30 o 
   7   8   8      563.23      616.79    106.04 o 
   8   8   8      270.70      152.94    118.81 o 
   9   8   8       65.33       32.11    130.08 o 
 -12   9   8      811.85     1009.41    109.32 o 
 -11   9   8      134.27      135.77     77.93 o 
 -10   9   8      718.22      950.61     96.85 o 
  -9   9   8       18.48      -40.12     64.78 o 
  -8   9   8       19.53       33.07     62.17 o 
  -7   9   8     2136.10     2352.10    106.50 o 
  -6   9   8      373.69      389.80     70.22 o 
  -5   9   8     1294.02     1392.98     91.07 o 
  -4   9   8      509.72      561.25     71.98 o 
  -3   9   8      366.90      349.03     56.01 o 
  -2   9   8       29.36       22.51     54.64 o 
  -1   9   8       57.53       35.79     55.79 o 
   0   9   8      724.62      651.63     70.07 o 
   1   9   8      696.17      778.63     90.97 o 
   2   9   8     1211.14     1354.83    104.11 o 
   3   9   8      173.54      219.81     78.06 o 
   4   9   8       41.55      104.57     73.47 o 
   5   9   8       79.35      120.80     80.06 o 
   6   9   8      542.05      567.03     97.56 o 
   7   9   8      152.24       74.91     93.33 o 
   8   9   8      422.21      356.93    104.32 o 
   9   9   8      230.18      118.54    153.64 o 
 -12  10   8      165.21      136.22     86.01 o 
 -11  10   8       92.95      143.38     78.33 o 
 -10  10   8       96.77      151.67     72.90 o 
  -9  10   8      263.96      341.11     77.43 o 
  -8  10   8       26.61       78.18     67.40 o 
  -7  10   8      397.76      321.78     70.14 o 
  -6  10   8       48.14        4.18     59.72 o 
  -5  10   8      295.13      420.74     71.69 o 
  -4  10   8       85.73       93.64     57.72 o 
  -3  10   8       10.84        1.34     54.41 o 
  -2  10   8      183.93      176.22     57.74 o 
  -1  10   8      107.71       76.80     58.74 o 
   0  10   8     1710.94     1948.40    113.20 o 
   1  10   8      354.53      347.05     80.17 o 
   2  10   8      116.59       17.15     70.51 o 
   3  10   8      119.48       80.35     73.72 o 
   4  10   8      149.75       93.75     78.79 o 
   5  10   8       16.42       32.68     76.79 o 
   6  10   8      234.02      250.11     91.14 o 
   7  10   8        0.00       80.98     92.55 o 
   8  10   8        0.05       57.18     97.95 o 
 -12  11   8      110.39      107.92     83.14 o 
 -11  11   8        1.60      -29.53     74.67 o 
 -10  11   8      270.53      293.14     80.20 o 
  -9  11   8      545.78      504.24     83.55 o 
  -8  11   8        0.81       47.51     65.14 o 
  -7  11   8      254.66      306.67     70.14 o 
  -6  11   8       48.22       40.00     60.16 o 
  -5  11   8      193.31      182.19     63.55 o 
  -4  11   8       12.47       31.80     69.19 o 
  -3  11   8      528.30      581.99     76.66 o 
  -2  11   8      644.84      620.62     74.11 o 
  -1  11   8      593.27      529.91     69.70 o 
   0  11   8     1000.71      917.13     97.22 o 
   1  11   8      112.41       87.70     70.48 o 
   2  11   8      387.23      329.73     82.36 o 
   3  11   8        4.02       41.88     73.72 o 
   4  11   8       62.42       51.20     79.27 o 
   5  11   8       97.52       75.06     83.17 o 
   6  11   8      228.88      325.90     92.89 o 
   7  11   8       11.14        9.79     92.40 o 
   8  11   8      195.36      186.21    100.32 o 
 -12  12   8       96.90      217.26     86.97 o 
 -11  12   8       12.53       86.86     78.31 o 
 -10  12   8      275.66      296.72     82.57 o 
  -9  12   8       56.60       73.03     67.38 o 
  -8  12   8        1.41       22.35     65.75 o 
  -7  12   8        3.91      -13.04     60.74 o 
  -6  12   8       19.95       10.18     60.13 o 
  -5  12   8        0.26        8.49     58.27 o 
  -4  12   8      266.98      157.92     75.36 o 
  -3  12   8     2165.99     2566.41    102.59 o 
  -2  12   8       40.54       -7.42     57.24 o 
  -1  12   8       38.87       29.46     67.38 o 
   0  12   8        4.08      -46.97     66.41 o 
   1  12   8      741.16      782.40     95.70 o 
   2  12   8       82.91       75.64     75.05 o 
   3  12   8        4.59      -70.02     70.02 o 
   4  12   8     1017.08     1045.39    109.97 o 
   5  12   8      132.55      120.46     86.86 o 
   6  12   8        1.72      -74.12     82.52 o 
   7  12   8      279.57      334.39    103.57 o 
   8  12   8       32.62       44.07    100.41 o 
 -12  13   8       14.78      -15.05     82.97 o 
 -11  13   8       38.27      127.10     79.90 o 
 -10  13   8       25.28       38.61     74.80 o 
  -9  13   8       27.98      -16.47     68.52 o 
  -8  13   8       37.70       16.58     65.48 o 
  -7  13   8        0.27      -13.74     63.78 o 
  -6  13   8       24.90       17.20     59.61 o 
  -5  13   8      463.86      309.77     87.04 o 
  -4  13   8      425.54      342.77     82.26 o 
  -3  13   8      285.13      170.59     77.44 o 
  -2  13   8      213.67      166.03     63.44 o 
  -1  13   8        0.98        5.59     67.83 o 
   0  13   8      338.44      492.53     87.12 o 
   1  13   8      783.88      853.23     97.82 o 
   2  13   8      234.59      229.83     78.79 o 
   3  13   8      316.55      252.17     84.45 o 
   4  13   8       37.88       52.10     82.36 o 
   5  13   8      110.27       91.40     83.06 o 
   6  13   8       22.62        8.98     85.25 o 
   7  13   8      388.92      399.79    109.34 o 
   8  13   8       41.52       58.89    101.27 o 
 -11  14   8     1295.30     1479.51    121.61 o 
 -10  14   8       29.49       21.09     74.81 o 
  -9  14   8       16.52      -45.52     69.45 o 
  -8  14   8      204.78      231.48     73.54 o 
  -7  14   8      176.08      120.74     66.99 o 
  -6  14   8        9.62       31.47     76.79 o 
  -5  14   8     1526.71     1382.47    169.37 o 
  -4  14   8      858.56      853.60    133.24 o 
  -3  14   8       33.80       -3.14     69.47 o 
  -2  14   8      209.48      172.45     77.57 o 
  -1  14   8      221.15      194.21     76.48 o 
   0  14   8      204.20      161.69     76.79 o 
   1  14   8      362.30      279.66     80.64 o 
   2  14   8      309.77      259.97     81.69 o 
   3  14   8      113.85       59.63     79.56 o 
   4  14   8        9.13       -8.26     77.97 o 
   5  14   8       17.50       42.47     84.45 o 
   6  14   8      253.81      237.57     99.18 o 
   7  14   8       35.85      -21.91     97.82 o 
   8  14   8        3.25      -10.43    100.32 o 
 -11  15   8        0.18       25.84     82.39 o 
 -10  15   8       64.67       68.51     76.44 o 
  -9  15   8      581.16      580.58     89.20 o 
  -8  15   8      775.57      775.19     92.60 o 
  -7  15   8      790.92      668.78    129.91 o 
  -6  15   8      301.82      220.35     85.74 o 
  -5  15   8       43.57       24.05     75.85 o 
  -4  15   8        5.99       13.46     75.85 o 
  -3  15   8      527.18      511.33     89.28 o 
  -2  15   8       79.28       66.15     73.63 o 
  -1  15   8     2109.31     2060.24    122.57 o 
   0  15   8      250.33      285.77     83.88 o 
   1  15   8        2.97       13.11     72.99 o 
   2  15   8     1803.95     1901.50    120.29 o 
   3  15   8      267.69      308.03     84.72 o 
   4  15   8      212.56      174.21     84.67 o 
   5  15   8        0.16       32.88     85.42 o 
   6  15   8       43.69      -17.38     88.32 o 
   7  15   8      255.50      137.29    101.19 o 
 -11  16   8       16.43      -36.45     81.35 o 
 -10  16   8      298.56      417.60     88.66 o 
  -9  16   8       13.08       -0.32     75.20 o 
  -8  16   8      827.33      821.94    128.17 o 
  -7  16   8        3.42       61.96     83.23 o 
  -6  16   8      136.50      -13.68     78.04 o 
  -5  16   8        0.33       45.99     78.61 o 
  -4  16   8       79.95       57.66     80.80 o 
  -3  16   8      330.56      313.02    109.10 o 
  -2  16   8      107.79       94.47     79.77 o 
  -1  16   8      897.08      877.37    102.35 o 
   0  16   8      535.38      584.61     94.43 o 
   1  16   8      378.13      368.66     89.12 o 
   2  16   8        0.69       46.15     78.79 o 
   3  16   8      593.70      522.93     96.85 o 
   4  16   8        8.80      -28.73     80.17 o 
   5  16   8      135.96       71.40     87.44 o 
   6  16   8       77.78       49.73     91.61 o 
   7  16   8       38.58       26.58     99.08 o 
 -11  17   8       70.10       79.66     86.26 o 
 -10  17   8        0.05      -46.99     77.54 o 
  -9  17   8       33.15       44.69     93.43 o 
  -8  17   8        4.53      -32.47     85.90 o 
  -7  17   8      579.75      534.81    102.31 o 
  -6  17   8      167.69      143.47     85.90 o 
  -5  17   8      659.25      814.72    108.28 o 
  -4  17   8      244.62      168.75     83.94 o 
  -3  17   8       84.89      157.14    101.51 o 
  -2  17   8      403.71      527.41     93.72 o 
  -1  17   8      256.74      233.55     84.45 o 
   0  17   8       72.78       41.13     75.78 o 
   1  17   8      631.05      826.31    102.31 o 
   2  17   8      156.91      141.10     81.75 o 
   3  17   8      864.50      944.48    112.42 o 
   4  17   8        8.31      -64.73     82.48 o 
   5  17   8       13.49      -85.36     85.36 o 
   6  17   8      675.73      814.20    118.60 o 
   7  17   8       26.39        8.34    102.15 o 
 -10  18   8       63.21       44.86     99.18 o 
  -9  18   8      155.63      250.97    105.63 o 
  -8  18   8        7.03      -21.27     90.46 o 
  -7  18   8       17.22       56.39     86.75 o 
  -6  18   8       47.00       32.89     82.42 o 
  -5  18   8       27.30       27.66     81.69 o 
  -4  18   8      214.46       92.14    111.30 o 
  -3  18   8       63.48       27.06    100.57 o 
  -2  18   8        7.34       17.94     77.78 o 
  -1  18   8        0.76        3.28     74.58 o 
   0  18   8     1795.71     2052.50    122.60 o 
   1  18   8       61.47       57.53     80.51 o 
   2  18   8      920.84     1030.53    113.36 o 
   3  18   8      426.64      418.11     95.52 o 
   4  18   8      125.56      139.20     90.85 o 
   5  18   8        2.83      -44.21     91.24 o 
   6  18   8       55.77      101.42    100.91 o 
   7  18   8      110.97      136.93    108.60 o 
 -10  19   8       78.42      122.46    102.20 o 
  -9  19   8        6.10       -9.96     95.10 o 
  -8  19   8      652.37      670.28    119.54 o 
  -7  19   8      758.14      624.69    109.25 o 
  -6  19   8       14.31       21.20     86.38 o 
  -5  19   8      173.76      188.25    106.74 o 
  -4  19   8       81.83      145.73    109.88 o 
  -3  19   8      370.26      518.08    142.26 o 
  -2  19   8      183.20       77.35     81.86 o 
  -1  19   8     1190.10     1311.81    117.39 o 
   0  19   8      114.70      110.50     84.56 o 
   1  19   8       44.97       68.04     83.60 o 
   2  19   8       12.39       -7.87     81.43 o 
   3  19   8      169.16      187.06     88.94 o 
   4  19   8      637.39      636.72    106.18 o 
   5  19   8      455.85      607.71    111.16 o 
   6  19   8      429.03      453.58    108.96 o 
 -10  20   8       52.45      -98.63    170.71 o 
  -9  20   8      110.12       86.58    100.43 o 
  -8  20   8      637.70      905.27    139.82 o 
  -7  20   8      287.33      298.49     97.39 o 
  -6  20   8       12.51        6.01     87.45 o 
  -5  20   8       10.03      -43.29    134.67 o 
  -4  20   8        8.34       19.65    104.51 o 
  -3  20   8       14.48       11.10    108.42 o 
  -2  20   8      134.74      210.28     89.07 o 
  -1  20   8      633.02      705.49    103.38 o 
   0  20   8      477.97      477.09     99.76 o 
   1  20   8      124.61      103.86     88.84 o 
   2  20   8      387.01      424.77     98.48 o 
   3  20   8       99.39       74.21     90.29 o 
   4  20   8       60.02       23.01     91.64 o 
   5  20   8       44.39       94.54     94.84 o 
   6  20   8       94.03       77.20    101.24 o 
  -9  21   8      397.91      341.57    111.02 o 
  -8  21   8      303.01      337.18    109.58 o 
  -7  21   8      133.03      111.52     93.98 o 
  -6  21   8        0.09     -103.25    103.25 o 
  -5  21   8      121.13      130.56    118.81 o 
  -4  21   8        9.64      -10.25    103.04 o 
  -3  21   8      131.22      208.18    117.94 o 
  -2  21   8       18.19       36.26     85.47 o 
  -1  21   8      198.57      165.29     91.83 o 
   0  21   8      465.64      503.58    101.24 o 
   1  21   8      486.14      478.82    102.57 o 
   2  21   8       33.07       36.08     86.52 o 
   3  21   8      992.42     1164.53    124.69 o 
   4  21   8       64.20       92.65     96.35 o 
   5  21   8      225.89      162.81    104.72 o 
  -9  22   8        8.29      -24.78    101.24 o 
  -8  22   8      102.45      114.43    101.27 o 
  -7  22   8       18.77       -0.99     94.69 o 
  -6  22   8     1042.47     1039.00    161.23 o 
  -5  22   8      206.65      259.25    123.31 o 
  -4  22   8       91.38        7.23    113.98 o 
  -3  22   8      706.84      726.20    178.30 o 
  -2  22   8      907.15     1044.79    119.30 o 
  -1  22   8      566.06      532.39    104.82 o 
   0  22   8       84.06      159.05     93.55 o 
   1  22   8       33.27       32.55     88.10 o 
   2  22   8       28.66       72.79     89.32 o 
   3  22   8       20.99       48.38     90.46 o 
   4  22   8      332.64      341.43    107.04 o 
   5  22   8       36.17        6.91     97.09 o 
  -8  23   8      134.72      102.02    104.52 o 
  -7  23   8       97.63      221.93    128.76 o 
  -6  23   8      214.58      227.49    140.36 o 
  -5  23   8       49.17       62.74    119.17 o 
  -4  23   8       57.82      106.09    116.67 o 
  -3  23   8      275.34      138.66    122.03 o 
  -2  23   8       55.78       11.91    115.25 o 
  -1  23   8        6.78      102.64     94.02 o 
   0  23   8      646.30      802.50    114.42 o 
   1  23   8      629.24      670.09    113.04 o 
   2  23   8       85.61       55.64     91.99 o 
   3  23   8      359.42      334.79    102.90 o 
   4  23   8      162.51      254.47    105.09 o 
  -8  24   8      116.76        0.00    174.51 o 
  -7  24   8       70.06      120.12    126.38 o 
  -6  24   8      433.47      523.36    273.14 o 
  -5  24   8      492.86      656.67    144.19 o 
  -4  24   8      500.74      605.35    146.18 o 
  -3  24   8      391.29      367.98    134.13 o 
  -2  24   8       48.03      109.56    122.03 o 
  -1  24   8      946.05     1073.53    122.50 o 
   0  24   8      320.16      324.92    101.19 o 
   1  24   8       85.12       24.05     88.94 o 
   2  24   8        0.08      110.02     94.18 o 
   3  24   8      609.92      677.09    117.03 o 
   4  24   8        1.39       62.42    100.15 o 
  -7  25   8      249.24      303.49    140.66 o 
  -6  25   8        4.86       61.05    131.11 o 
  -5  25   8        0.02      -13.75    159.33 o 
  -4  25   8        3.26      125.39    127.40 o 
  -3  25   8      244.36      326.48    132.60 o 
  -2  25   8      132.92      200.59    128.68 o 
  -1  25   8       58.86       73.40     96.32 o 
   0  25   8      814.39      778.78    121.67 o 
   1  25   8       90.97       29.08     96.37 o 
   2  25   8      136.36      131.19     99.96 o 
   3  25   8      106.03       35.22    100.70 o 
  -6  26   8       60.70      120.25    146.06 o 
  -5  26   8       42.93      -49.32    126.08 o 
  -4  26   8      125.07      196.45    136.49 o 
  -3  26   8      554.10      625.15    149.93 o 
  -2  26   8      109.29      188.94    129.92 o 
  -1  26   8       95.57      167.00    101.19 o 
   0  26   8       59.25       49.72     97.22 o 
   1  26   8      135.02      109.47    102.01 o 
   2  26   8        1.11      -38.06    100.77 o 
  -5  27   8       66.37       88.30    166.92 o 
  -4  27   8      100.31      160.37    132.60 o 
  -3  27   8        0.35        1.48    127.40 o 
  -2  27   8       25.72       69.32    136.57 o 
  -1  27   8       41.91       98.51    101.47 o 
   0  27   8       58.57       62.25    102.74 o 
   1  27   8        1.97      -62.51     99.18 o 
  -3  28   8      352.89      411.52    148.86 o 
  -2  28   8        0.81       12.84    132.28 o 
  -1  28   8       56.73      100.30    107.14 o 
   0  28   8        7.40      -70.61    132.78 o 
 -11   1   9      227.42      244.64     87.08 o 
 -10   1   9      309.92      335.01     84.44 o 
  -9   1   9      229.42      207.26     77.42 o 
  -8   1   9      104.18       72.84     70.40 o 
  -7   1   9        0.09       37.33     69.84 o 
  -6   1   9      994.31     1013.31     91.73 o 
  -5   1   9     2575.61     2729.15    112.60 o 
  -4   1   9      161.22      138.94     66.01 o 
  -3   1   9       26.77       36.82     62.80 o 
  -2   1   9      124.96       32.62     60.56 o 
  -1   1   9       28.06       44.15     68.19 o 
   0   1   9       33.90      -21.15     61.97 o 
   1   1   9      473.42      483.55     71.89 o 
   2   1   9       43.98       24.16     73.65 o 
   3   1   9      250.97      260.85    100.35 o 
 -11   2   9      348.79      337.87     91.63 o 
 -10   2   9       31.23       39.34     75.84 o 
  -9   2   9      101.87       75.59     72.19 o 
  -8   2   9       92.35      147.15     71.39 o 
  -7   2   9      397.93      360.14     77.09 o 
  -6   2   9      283.68      266.57     74.22 o 
  -5   2   9     1538.16     1820.14     99.57 o 
  -4   2   9      266.16      231.46     69.54 o 
  -3   2   9      176.57      105.15     61.16 o 
  -2   2   9        4.11        1.58     59.64 o 
  -1   2   9     1495.90     1530.11     90.97 o 
   0   2   9      329.46      224.87     67.51 o 
   1   2   9       20.24       26.33     63.01 o 
   2   2   9       53.94       40.45     91.09 o 
   3   2   9      264.32      154.86     97.66 o 
   6   2   9        8.69      -91.05    166.92 o 
   7   2   9      246.46      239.00    204.86 o 
 -11   3   9       12.72        1.41     80.60 o 
 -10   3   9       18.66       78.06     77.78 o 
  -9   3   9       20.00       23.80     72.23 o 
  -8   3   9      954.32      845.83     92.37 o 
  -7   3   9       25.88      -11.31     67.40 o 
  -6   3   9      412.91      373.65     76.02 o 
  -5   3   9     1875.23     1874.28     98.50 o 
  -4   3   9       17.96       72.04     62.86 o 
  -3   3   9      951.02      891.28     82.49 o 
  -2   3   9       15.07       22.94     54.49 o 
  -1   3   9      286.43      216.58     62.93 o 
   0   3   9      625.98      645.74     77.52 o 
   1   3   9      113.84       45.25     65.90 o 
   2   3   9      699.49      903.97    212.44 o 
   3   3   9      179.68      125.93     83.17 o 
   4   3   9      314.82      384.60     94.42 o 
   5   3   9        0.35      -72.08    163.13 o 
   6   3   9      558.91      785.28    220.03 o 
   7   3   9        8.84       11.38    189.68 o 
 -11   4   9      160.55      132.04     84.56 o 
  -9   4   9      101.63       77.88     73.86 o 
  -8   4   9        3.29       28.08     69.49 o 
  -7   4   9        4.16       -7.74     65.47 o 
  -6   4   9       18.24       20.89     65.63 o 
  -5   4   9        2.57      -34.45     62.06 o 
  -4   4   9     2633.65     2894.86    114.22 o 
  -3   4   9       51.79        1.09     63.01 o 
  -2   4   9      972.79     1155.37     79.26 o 
  -1   4   9      101.24       90.89     62.71 o 
   0   4   9       48.57      101.95     75.91 o 
   1   4   9      534.11      496.62     89.80 o 
   2   4   9       47.83       67.92     76.86 o 
   3   4   9      794.59      840.78    104.95 o 
   4   4   9      401.71      350.72     94.60 o 
   5   4   9       63.09      148.13    114.51 o 
   7   4   9       15.82      147.95    193.48 o 
 -11   5   9       14.26       58.72     82.23 o 
 -10   5   9      418.83      419.46     89.05 o 
  -9   5   9      346.21      340.19     84.32 o 
  -8   5   9      111.76      137.05     73.24 o 
  -7   5   9        3.95      -44.57     65.87 o 
  -6   5   9      119.33      105.38     68.02 o 
  -5   5   9      115.77       86.72     64.70 o 
  -4   5   9     1556.30     1523.09     97.24 o 
  -3   5   9      206.89       93.07     62.93 o 
  -2   5   9       55.03       32.02     53.03 o 
  -1   5   9      205.45      135.93     65.03 o 
   0   5   9      286.55      258.98     67.50 o 
   1   5   9       56.34       34.28     79.56 o 
   2   5   9        4.17      -28.91     76.48 o 
   3   5   9       46.52       93.93     82.48 o 
   4   5   9      195.99      291.74     91.64 o 
   5   5   9       91.59      144.86    116.11 o 
   6   5   9       19.16       83.46    185.89 o 
   7   5   9      495.11      424.89    208.65 o 
 -11   6   9      600.17      695.30    101.45 o 
 -10   6   9       48.63      114.48     80.34 o 
  -9   6   9      321.59      319.22     82.17 o 
  -8   6   9      221.24      291.58     79.32 o 
  -7   6   9      650.81      817.56    117.18 o 
  -6   6   9       64.88       29.52     69.21 o 
  -5   6   9       51.91       85.28     68.55 o 
  -4   6   9      691.72      676.30     81.72 o 
  -3   6   9     1194.46     1295.22     92.97 o 
  -2   6   9      216.52      133.85     64.99 o 
  -1   6   9      111.68      106.10     62.93 o 
   0   6   9      995.91      932.79     85.63 o 
   1   6   9      329.21      312.47     83.70 o 
   2   6   9        9.96       -1.87     79.44 o 
   3   6   9      466.24      585.12     98.51 o 
   4   6   9      287.08      324.96     94.13 o 
   5   6   9      593.92      690.01    108.08 o 
   6   6   9      146.59      218.92    127.42 o 
   7   6   9       24.47      178.30    189.68 o 
 -11   7   9      220.83      129.31     81.68 o 
 -10   7   9      435.96      602.13     95.43 o 
  -9   7   9      204.64      189.00     79.35 o 
  -8   7   9      560.62      711.91     89.72 o 
  -7   7   9       73.29      136.65     70.46 o 
  -6   7   9      346.67      320.74     75.52 o 
  -5   7   9      137.55      106.18     68.16 o 
  -4   7   9        0.85      -49.90     62.42 o 
  -3   7   9        5.10       -2.28     72.21 o 
  -2   7   9       29.47      -13.89     62.28 o 
  -1   7   9      602.76      676.96     78.49 o 
   0   7   9      195.26      194.37     82.42 o 
   1   7   9        0.02       28.08     77.37 o 
   2   7   9     1571.27     1621.55    117.91 o 
   3   7   9       64.68      -19.47     83.88 o 
   4   7   9      904.40     1156.90    118.62 o 
   5   7   9      376.53      506.37    102.41 o 
   6   7   9        6.33     -100.51    113.98 o 
   7   7   9       86.59      164.85    130.08 o 
 -11   8   9        9.37      158.46     88.95 o 
 -10   8   9      104.38      138.62     83.33 o 
  -9   8   9      652.88      854.52     97.66 o 
  -8   8   9       21.50       64.78     75.32 o 
  -7   8   9      239.81      235.44     77.51 o 
  -6   8   9     1096.26     1112.15     96.67 o 
  -5   8   9      795.54      751.52     86.85 o 
  -4   8   9       44.36       48.76     78.61 o 
  -3   8   9       29.13       22.20     89.83 o 
  -2   8   9       14.39       14.23     62.66 o 
  -1   8   9      127.19       95.11     64.21 o 
   0   8   9       91.04       60.79     77.11 o 
   1   8   9       27.18      109.74     80.23 o 
   2   8   9       46.80       -1.05     78.10 o 
   3   8   9      102.30      120.29     83.88 o 
   4   8   9       39.69       41.94     86.52 o 
   5   8   9       90.25       32.21     95.43 o 
   6   8   9      157.44      244.00    132.62 o 
   7   8   9      163.01      162.49    128.43 o 
 -11   9   9       56.65       91.31     86.57 o 
 -10   9   9      369.28      362.71     88.50 o 
  -9   9   9       43.24       76.78     74.83 o 
  -8   9   9      193.46      104.23     74.47 o 
  -7   9   9       92.04      142.62     71.97 o 
  -6   9   9      636.36      690.56     85.90 o 
  -5   9   9      796.84      839.65    108.60 o 
  -4   9   9      424.80      374.80     90.29 o 
  -3   9   9      162.94      174.51     83.23 o 
  -2   9   9        1.46       53.12     63.12 o 
  -1   9   9        4.43      -28.24     72.37 o 
   0   9   9       85.65       86.74     79.56 o 
   1   9   9      677.63      679.68     97.77 o 
   2   9   9      103.27       58.27     80.06 o 
   3   9   9      303.58      243.94     88.32 o 
   4   9   9      130.55      151.25     92.27 o 
   5   9   9      387.28      434.48    102.63 o 
   6   9   9       72.70       94.47    100.21 o 
   7   9   9       11.59      -45.52    178.30 o 
 -10  10   9        3.64       79.57     83.93 o 
  -9  10   9        0.05       63.47     77.48 o 
  -8  10   9       16.44      -10.23     72.28 o 
  -7  10   9        4.41      -21.90     69.90 o 
  -6  10   9        3.71      -39.55     66.33 o 
  -5  10   9       54.87       94.13     84.62 o 
  -4  10   9       29.28       42.34     80.98 o 
  -3  10   9      143.47      177.35     83.17 o 
  -2  10   9     1199.75     1246.40     95.60 o 
  -1  10   9      424.92      307.00     87.56 o 
   0  10   9      264.82      204.26     85.25 o 
   1  10   9       18.51       -6.66     77.97 o 
   2  10   9        3.67       -4.56     81.40 o 
   3  10   9       33.17      -29.11     81.69 o 
   4  10   9       37.46       24.89     85.25 o 
   5  10   9        1.10      -15.80     97.09 o 
   6  10   9      456.67      628.44    117.37 o 
 -10  11   9      382.67      535.76     96.34 o 
  -9  11   9       85.55       57.88     78.66 o 
  -8  11   9      162.93      166.91     77.91 o 
  -7  11   9      486.54      539.90     86.69 o 
  -6  11   9      264.12      186.84     90.26 o 
  -5  11   9        2.06       -1.95     83.06 o 
  -4  11   9     2043.33     2471.37    134.34 o 
  -3  11   9       34.22       15.07     78.04 o 
  -2  11   9     1092.01     1281.80    151.40 o 
  -1  11   9      828.04      824.37    102.52 o 
   0  11   9      348.92      303.57     89.32 o 
   1  11   9      324.50      255.61     87.81 o 
   2  11   9       31.55       44.32     81.75 o 
   3  11   9      523.38      486.54    100.70 o 
   4  11   9       70.16      180.18     94.13 o 
   5  11   9      244.98      206.40     98.42 o 
   6  11   9       45.02        6.99     98.99 o 
 -10  12   9        0.00       24.64     84.31 o 
  -9  12   9       85.08      102.22     81.25 o 
  -8  12   9       24.55       18.94     74.18 o 
  -7  12   9      350.97      379.91    102.20 o 
  -6  12   9      203.15      104.16     86.28 o 
  -5  12   9      477.90      529.46     99.82 o 
  -4  12   9     2305.38     2701.35    231.52 o 
  -3  12   9      717.67      936.73    107.15 o 
  -2  12   9     1384.27     1541.57    156.91 o 
  -1  12   9       31.47       44.16     98.04 o 
   0  12   9      272.30      326.53     86.65 o 
   1  12   9        4.50      -16.51     78.66 o 
   2  12   9      200.21      174.09     87.00 o 
   3  12   9      802.96      747.60    111.39 o 
   4  12   9        0.31       12.96     88.94 o 
   5  12   9       30.13       -2.25     92.22 o 
   6  12   9      323.72      390.51    112.24 o 
 -10  13   9       64.47      103.37     84.87 o 
  -9  13   9      331.37      348.52     88.36 o 
  -8  13   9        3.22       91.46     94.80 o 
  -7  13   9       32.81      -22.26     90.46 o 
  -6  13   9      905.48     1023.85    119.72 o 
  -5  13   9      823.66      825.09    130.10 o 
  -4  13   9      147.72      119.37     86.02 o 
  -3  13   9       15.32       -9.78    113.81 o 
  -2  13   9        0.41       32.89    119.50 o 
  -1  13   9     3790.21     4185.20    158.71 o 
   0  13   9      105.28      148.39     85.03 o 
   1  13   9      116.76      152.57     84.67 o 
   2  13   9      255.08      316.89     92.70 o 
   3  13   9       78.38      129.39     90.02 o 
   4  13   9      389.71      440.84    103.61 o 
   5  13   9      317.44      390.27    105.66 o 
   6  13   9      145.00      187.55    103.44 o 
 -10  14   9       30.92      106.22    178.30 o 
  -9  14   9      381.74      473.07    114.21 o 
  -8  14   9      160.59       22.32     94.13 o 
  -7  14   9       18.89       75.17     93.38 o 
  -6  14   9      201.43      155.27    113.98 o 
  -5  14   9     1447.48     1578.55    131.92 o 
  -4  14   9        1.29       -2.96     84.45 o 
  -3  14   9      940.36     1149.05    231.41 o 
  -2  14   9      153.82      199.17    111.81 o 
  -1  14   9        8.31       82.26     87.44 o 
   0  14   9      697.24      747.68    105.43 o 
   1  14   9        0.81       50.52     84.56 o 
   2  14   9      131.53       53.37     86.02 o 
   3  14   9      643.58      706.26    112.03 o 
   4  14   9        5.45      -42.24     92.60 o 
   5  14   9       73.02       64.49    100.75 o 
  -9  15   9      118.00       94.24    102.90 o 
  -8  15   9      102.14      207.33    100.70 o 
  -7  15   9        0.04       -6.03     91.24 o 
  -6  15   9       17.40      -18.99     91.14 o 
  -5  15   9      509.86      453.93    104.03 o 
  -4  15   9      498.26      600.89    132.60 o 
  -3  15   9       12.62      -46.80    107.20 o 
  -2  15   9      190.35      204.06    114.51 o 
  -1  15   9      138.71      131.61     86.73 o 
   0  15   9      103.37      132.49     86.65 o 
   1  15   9      530.09      531.97    102.89 o 
   2  15   9        0.36      -10.94     87.21 o 
   3  15   9      184.73      147.96     95.37 o 
   4  15   9        0.02      -43.46     90.51 o 
   5  15   9       38.70       49.84     96.99 o 
  -9  16   9       41.66       20.06     99.91 o 
  -8  16   9       65.03       14.03     95.10 o 
  -7  16   9      120.25      223.96    103.57 o 
  -6  16   9       12.09      -58.72     89.75 o 
  -5  16   9       21.33       77.80     90.46 o 
  -4  16   9      701.37      572.20    131.36 o 
  -3  16   9      126.08       84.52    172.61 o 
  -2  16   9       71.92      145.05    113.42 o 
  -1  16   9      683.48      734.38    110.32 o 
   0  16   9      272.96      311.06     92.51 o 
   1  16   9       87.10       70.17     91.78 o 
   2  16   9       66.98       39.32     91.14 o 
   3  16   9       39.28        7.04     91.94 o 
   4  16   9      590.18      881.28    121.61 o 
   5  16   9      142.78      295.90    107.32 o 
  -9  17   9       13.51      220.03    201.06 o 
  -8  17   9      101.86       90.37    105.47 o 
  -7  17   9      117.38       46.85     96.22 o 
  -6  17   9       39.13        1.07     94.89 o 
  -5  17   9       10.16       32.25    117.94 o 
  -4  17   9       14.47       81.89    116.48 o 
  -3  17   9      143.53      213.77    115.25 o 
  -2  17   9       49.48       61.75    111.11 o 
  -1  17   9      479.15      533.05    102.99 o 
   0  17   9      751.60      985.56    115.88 o 
   1  17   9       30.68       29.63     89.89 o 
   2  17   9      241.57      305.08     97.09 o 
   3  17   9      107.70        5.95     94.03 o 
   4  17   9      134.34      109.03     99.82 o 
  -8  18   9      233.38      273.43    109.20 o 
  -7  18   9       79.59      118.34    103.23 o 
  -6  18   9       38.38       28.45    120.71 o 
  -5  18   9      323.19      176.14    146.06 o 
  -4  18   9      288.70      222.62    122.03 o 
  -3  18   9       62.41       43.74    113.98 o 
  -2  18   9       67.59      125.19    166.92 o 
  -1  18   9        1.88       -2.53     87.44 o 
   0  18   9      509.80      710.01    115.49 o 
   1  18   9       23.97      -45.99     88.39 o 
   2  18   9       33.04       96.45     91.93 o 
   3  18   9      134.87       75.60     95.92 o 
   4  18   9       64.00       59.43    102.60 o 
  -8  19   9       14.92      -84.21    122.03 o 
  -7  19   9       28.32      -84.40     97.82 o 
  -6  19   9       26.16        7.59    166.92 o 
  -5  19   9        5.63       29.97    120.36 o 
  -4  19   9      376.18      214.34    123.40 o 
  -3  19   9      146.52      222.15    124.72 o 
  -2  19   9        1.51      -10.57    119.17 o 
  -1  19   9        0.56        0.91     89.59 o 
   0  19   9       15.30       52.34     93.05 o 
   1  19   9       15.23      204.91    100.53 o 
   2  19   9       16.03       15.03     93.72 o 
   3  19   9      272.85      282.50    107.14 o 
  -7  20   9        0.01       47.36    129.92 o 
  -6  20   9        1.68       64.20    151.75 o 
  -5  20   9      470.30      554.36    148.72 o 
  -4  20   9       51.50       37.98    119.35 o 
  -3  20   9      327.21      219.27    127.40 o 
  -2  20   9      123.14        9.84    122.03 o 
  -1  20   9      577.07      691.42    113.64 o 
   0  20   9      158.70      193.36     99.78 o 
   1  20   9        6.14       38.67     93.17 o 
   2  20   9      653.98      552.36    115.18 o 
   3  20   9        6.60      -77.61     96.48 o 
  -6  21   9      118.15      244.12    134.05 o 
  -5  21   9      169.79      213.21    132.76 o 
  -4  21   9        2.24      -83.46    123.40 o 
  -3  21   9      143.79       97.23    122.61 o 
  -2  21   9       31.31      -38.29    116.67 o 
  -1  21   9      373.63      391.91    139.18 o 
   0  21   9       63.29       68.68     97.82 o 
   1  21   9      616.36      560.13    115.92 o 
   2  21   9      906.91      894.06    153.51 o 
  -6  22   9        0.03      -22.61    130.13 o 
  -5  22   9        0.64      -96.92    124.54 o 
  -4  22   9        0.51       54.32    133.80 o 
  -3  22   9        8.02        9.34    124.72 o 
  -2  22   9      238.30      216.58    135.29 o 
  -1  22   9       84.32      -46.87    120.36 o 
   0  22   9        0.54        5.52     98.83 o 
   1  22   9        0.35       42.37     99.26 o 
  -5  23   9       13.14       41.73    185.89 o 
  -4  23   9       51.16      -92.37    127.23 o 
  -3  23   9       12.42      -56.20    129.92 o 
  -2  23   9       33.79       55.69    125.74 o 
  -1  23   9      156.57       81.43    129.92 o 
   0  23   9       30.85      -32.71     98.41 o 
  -3  24   9        4.32       49.32    178.30 o 
  -2  24   9        0.01       22.76    185.89 o 
  -9   0  10       88.33      103.69    120.62 o 
  -8   0  10       21.79       15.26    115.25 o 
  -7   0  10       41.00      150.59    118.81 o 
  -6   0  10       21.26       69.32    112.57 o 
  -5   0  10     3216.67     4049.91    196.06 o 
  -4   0  10      654.51      977.54    139.18 o 
  -3   0  10      882.00      878.51    136.81 o 
  -2   0  10      628.25      656.00    123.31 o 
  -1   0  10     1622.89     1808.59    153.81 o 
   0   0  10     3348.28     3361.17    250.38 o 
  -9   1  10       21.55       66.08     81.35 o 
  -8   1  10       50.59       65.61     83.74 o 
  -7   1  10      267.55      227.94     84.77 o 
  -6   1  10      109.32      193.33     81.75 o 
  -5   1  10      659.80      653.60     92.80 o 
  -4   1  10        0.31      -32.93     71.97 o 
  -3   1  10      428.79      421.96     84.77 o 
  -2   1  10      336.94      335.67     77.76 o 
  -1   1  10        6.98       42.06     85.36 o 
   0   1  10       49.64      111.28     87.61 o 
   1   1  10       67.50      242.79    166.92 o 
   5   1  10       57.81      235.21    223.82 o 
  -9   2  10      178.20      181.32     85.87 o 
  -8   2  10      111.59      186.57     84.08 o 
  -7   2  10      215.87      284.80     83.98 o 
  -6   2  10        9.49       22.98     76.27 o 
  -5   2  10        0.87      -32.30     74.40 o 
  -4   2  10      829.94      887.03     95.35 o 
  -3   2  10       83.66       -2.30     73.29 o 
  -2   2  10      279.41      268.79     90.92 o 
  -1   2  10       11.60      -17.91     86.57 o 
   0   2  10       32.91      -21.21     85.87 o 
   1   2  10      357.01      469.96    101.70 o 
   2   2  10      416.15      648.71    208.65 o 
   3   2  10      208.47      113.81    185.89 o 
   4   2  10        0.60       49.32    185.89 o 
   5   2  10       29.11      159.33    204.86 o 
  -9   3  10        0.54       56.36     86.44 o 
  -8   3  10       34.06       31.39     82.18 o 
  -7   3  10       25.74      -25.73     76.97 o 
  -6   3  10        6.73      -44.08     75.56 o 
  -5   3  10       39.53       12.58     75.43 o 
  -4   3  10      394.03      397.54     83.79 o 
  -3   3  10      115.26      169.45     88.84 o 
  -2   3  10        0.07       32.10     86.65 o 
  -1   3  10      245.82      223.55     80.33 o 
   0   3  10       10.79      -56.84     86.07 o 
   1   3  10      540.97      472.93    127.27 o 
   2   3  10       11.06       30.60    119.91 o 
   3   3  10      116.96      326.25    189.68 o 
   4   3  10       92.73       18.97    189.68 o 
  -9   4  10        0.74       59.96     86.36 o 
  -8   4  10      157.88      208.90     83.66 o 
  -7   4  10       10.45       26.31     79.00 o 
  -6   4  10       76.27       43.26     77.99 o 
  -5   4  10     1142.29     1097.72    102.65 o 
  -4   4  10       21.03       29.77     73.45 o 
  -3   4  10        5.52       59.47     85.25 o 
  -2   4  10       24.40      -69.68    101.83 o 
  -1   4  10        8.02       28.01     73.90 o 
   0   4  10      130.16      143.60     89.75 o 
   1   4  10        6.69        6.56     88.58 o 
   2   4  10      203.01      163.84     95.84 o 
   3   4  10        7.87      110.02    182.09 o 
   4   4  10        1.86      -79.67    174.51 o 
  -9   5  10      277.35      296.58     94.94 o 
  -8   5  10      196.79      212.93     87.76 o 
  -7   5  10      208.19      162.41     82.46 o 
  -6   5  10      203.72      146.17     81.17 o 
  -5   5  10       34.43       39.60     74.64 o 
  -4   5  10      442.91      412.94    101.91 o 
  -3   5  10        1.60      -73.52     86.07 o 
  -2   5  10       33.98       84.73     83.00 o 
  -1   5  10        2.77       28.88     71.93 o 
   0   5  10      223.93      235.81     88.84 o 
   1   5  10      159.02       59.74     90.20 o 
   2   5  10       63.96       99.70     96.67 o 
   3   5  10       77.81       60.05     99.04 o 
   4   5  10        4.66      -37.94    174.51 o 
  -9   6  10       11.98      -79.61     83.41 o 
  -8   6  10       30.03        2.68     82.08 o 
  -7   6  10        2.71       26.36     79.82 o 
  -6   6  10       91.03      104.87     78.98 o 
  -5   6  10      820.06      894.29    117.37 o 
  -4   6  10        2.57      -26.73     84.56 o 
  -3   6  10      121.58      239.69     91.94 o 
  -2   6  10     1319.04     1465.49    127.60 o 
  -1   6  10      347.16      453.44     96.99 o 
   0   6  10       21.47      -41.16     87.24 o 
   1   6  10       72.46      136.57     91.99 o 
   2   6  10       10.38       37.44     92.27 o 
   3   6  10       24.18       99.41    100.16 o 
   4   6  10      460.71      553.87    212.44 o 
  -9   7  10        0.99      -50.91     95.57 o 
  -8   7  10       56.36      130.95     86.68 o 
  -7   7  10      185.68      165.56     84.08 o 
  -6   7  10      176.93      161.74     95.32 o 
  -5   7  10       47.07       20.59     89.65 o 
  -4   7  10        9.82       20.10     90.41 o 
  -3   7  10      252.20      273.31     96.79 o 
  -2   7  10       74.53      150.76    108.42 o 
  -1   7  10       92.22       59.40    105.93 o 
   0   7  10       24.57       12.25     87.68 o 
   1   7  10      287.35      319.82     98.51 o 
   2   7  10      615.31      647.84    112.21 o 
   3   7  10       22.95       43.15     98.51 o 
   4   7  10       39.92      172.34    105.63 o 
  -8   8  10      205.14      202.44     88.00 o 
  -7   8  10       42.18       94.74    100.91 o 
  -6   8  10       43.89      -14.26     96.32 o 
  -5   8  10      206.29      291.61     99.50 o 
  -4   8  10       36.86       74.66     92.65 o 
  -3   8  10        4.44        7.75     89.75 o 
  -2   8  10        7.49      -40.35    103.04 o 
  -1   8  10       27.38       94.70    108.42 o 
   0   8  10      350.14      381.00     98.70 o 
   1   8  10        3.32       29.86     93.17 o 
   2   8  10        1.38       56.27     94.42 o 
   3   8  10      368.56      508.49    109.83 o 
   4   8  10       79.62      111.64    103.61 o 
  -8   9  10       45.88       39.65    101.79 o 
  -7   9  10      234.71      154.71    102.00 o 
  -6   9  10        3.87       -0.90     94.89 o 
  -5   9  10       93.68       31.50     92.60 o 
  -4   9  10      287.51      241.20     97.03 o 
  -3   9  10      135.40      141.80    120.36 o 
  -2   9  10       12.38      -19.45    104.51 o 
  -1   9  10       21.33       34.14    109.98 o 
   0   9  10       74.33      176.38     95.01 o 
   1   9  10      796.47      902.79    127.84 o 
   2   9  10       24.96       10.49     94.84 o 
   3   9  10      109.27      120.13    102.94 o 
   4   9  10      300.51      330.69    110.92 o 
  -8  10  10      218.32      292.71    108.63 o 
  -7  10  10       69.75       84.57    101.24 o 
  -6  10  10      542.68      715.10    120.34 o 
  -5  10  10       47.22       15.17     91.99 o 
  -4  10  10        1.68      -44.26     89.59 o 
  -3  10  10      433.30      443.62    127.23 o 
  -2  10  10        6.83      -28.92    113.98 o 
  -1  10  10     1132.20     1073.28    152.83 o 
   0  10  10       22.24      -50.43     89.14 o 
   1  10  10       45.04       91.00     94.60 o 
   2  10  10      149.39      241.14    101.02 o 
   3  10  10      166.85      196.37    105.66 o 
  -8  11  10       68.15       52.59    106.58 o 
  -7  11  10        8.94       -6.10     98.99 o 
  -6  11  10       10.12      -97.09     97.09 o 
  -5  11  10        0.14       54.77     94.84 o 
  -4  11  10      351.69      347.25    132.76 o 
  -3  11  10      323.65      340.44    128.68 o 
  -2  11  10       72.08       58.80    115.35 o 
  -1  11  10       17.10       -6.61    113.98 o 
   0  11  10      173.77       67.66    100.30 o 
   1  11  10       26.76      -19.47     91.84 o 
   2  11  10      505.23      431.01    106.58 o 
   3  11  10        2.69      -38.32     98.42 o 
  -7  12  10       90.38      130.06    106.58 o 
  -6  12  10      126.14      176.61    104.21 o 
  -5  12  10       13.61      -36.13     96.01 o 
  -4  12  10      122.04      163.34    122.03 o 
  -3  12  10      182.80       68.29    136.57 o 
  -2  12  10       82.24       35.04    113.79 o 
  -1  12  10       21.07      -56.90    170.71 o 
   0  12  10       11.14       29.23     90.20 o 
   1  12  10       54.94       54.92     95.24 o 
   2  12  10        6.11       71.24     99.59 o 
   3  12  10       13.15        4.21     99.91 o 
  -7  13  10        5.96      -29.90    101.27 o 
  -6  13  10       35.85       25.55    103.57 o 
  -5  13  10       88.82      181.61    125.99 o 
  -4  13  10       29.39       82.38    122.03 o 
  -3  13  10      214.84      276.94    128.68 o 
  -2  13  10       29.64       79.92    121.50 o 
  -1  13  10        0.17      -32.88    112.28 o 
   0  13  10      672.09      721.68    112.46 o 
   1  13  10      109.64       76.10     99.91 o 
   2  13  10       80.74      153.38    102.97 o 
  -6  14  10        0.06      110.92    106.49 o 
  -5  14  10      166.61      278.98    144.16 o 
  -4  14  10      121.59      174.27    125.31 o 
  -3  14  10      187.88      185.52    123.31 o 
  -2  14  10       70.61      127.09    126.08 o 
  -1  14  10        1.19      -46.64    117.94 o 
   0  14  10      171.69      250.54    102.97 o 
   1  14  10       49.79      -36.19     98.56 o 
   2  14  10       11.27       94.84    102.94 o 
  -6  15  10        0.01       -7.43    131.36 o 
  -5  15  10        3.46      -30.89    121.86 o 
  -4  15  10        1.15      -32.25    120.71 o 
  -3  15  10      590.84      707.39    265.55 o 
  -2  15  10      489.81      444.57    142.10 o 
  -1  15  10       72.08        9.48    126.08 o 
   0  15  10      247.60      207.55    131.18 o 
   1  15  10      102.80      114.09    101.37 o 
  -5  16  10       34.12       28.06    124.72 o 
  -4  16  10       95.63      153.05    132.76 o 
  -3  16  10      223.04      240.37    220.03 o 
  -2  16  10      175.18      253.79    132.28 o 
  -1  16  10        0.04      -28.75    117.94 o 
   0  16  10        0.05      -78.58     95.19 o 
   1  16  10      140.05      239.44    105.18 o 
  -4  17  10      123.02      153.41    133.80 o 
  -3  17  10        0.16     -127.23    127.23 o 
  -2  17  10      542.47      718.89    159.19 o 
  -1  17  10      131.60      246.43    146.06 o 
   0  17  10        6.92       77.48    132.60 o 
  -3  18  10       11.44      -11.38    193.48 o 
  -2  18  10        2.14       18.97    189.68 o 
  -5   1  11        2.86      -19.62     85.20 o 
  -4   1  11      105.09       63.21    104.39 o 
  -3   1  11     2571.52     2621.41    261.76 o 
  -2   1  11      665.40     1031.87    231.41 o 
  -1   1  11      115.34       49.32    185.89 o 
  -5   2  11       47.63      135.22    101.91 o 
  -4   2  11       46.67       43.56    101.70 o 
  -3   2  11      254.32      280.02    104.95 o 
  -2   2  11       35.66      133.05    129.92 o 
  -1   2  11       82.77       56.90    174.51 o 
  -5   3  11        0.26       94.84    170.71 o 
  -4   3  11      212.99      155.52    107.86 o 
  -3   3  11        0.02      118.38    101.95 o 
  -2   3  11      189.51      185.15    107.78 o 
  -1   3  11      122.61      197.27    201.06 o 
   0   3  11      525.78      371.78    204.86 o 
  -4   4  11      308.79      183.54    110.87 o 
  -3   4  11      386.54      407.19    111.53 o 
  -2   4  11      809.70     1030.22    162.58 o 
  -1   4  11       15.97      -64.15    119.35 o 
  -4   5  11      360.05      447.33    115.80 o 
  -3   5  11       45.62       51.41    101.91 o 
  -2   5  11       51.99      106.22    131.44 o 
  -1   5  11      918.47     1105.48    164.17 o 
  -4   6  11      100.62       26.56    182.09 o 
  -3   6  11       56.57      165.23    146.06 o 
  -2   6  11      227.99      182.33    127.23 o 
  -1   6  11       10.53       35.92    131.36 o 
  -3   7  11       14.72       35.14    132.76 o 
  -2   7  11      129.51       84.51    135.29 o 
                                                 
